# Supplementary material for: Methyl 3β-methoxy­carbon­yloxy-4,4-di­methyl-17-oxo-16α-(3-oxobut­yl)-16β-carboxylate
Source: Acta Crystallogr Sect E Struct Rep Online. 2009 May 14;65(Pt 6):o1283. doi: 10.1107/S1600536809017243 (PMC2969632; doi:10.1107/S1600536809017243)
Supplement: Supplementary file 1 [file e-65-o1283-sup1.cif]

##############################################################################
###                                                                        ###
###        Electronic paper (Acta Crystallographica Section E)             ###
###                                                                        ###
##############################################################################
#                                                                            #
# This CIF contains the data in a paper accepted for publication in Acta     #
# Crystallographica Section E. It conforms to the requirements of Notes      #
# for Authors for Section E, and has been peer reviewed under the auspices   #
# of the IUCr Commission on Journals.                                        #
#                                                                            #
# Full details of the Crystallographic Information File format               #
# are given in the paper "The Crystallographic Information File (CIF):       #
# a New Standard Archive File for Crystallography" by S. R. Hall, F. H.      #
# Allen and I. D. Brown [Acta Cryst. (1991), A47, 655-685].                  #
#                                                                            #
# The current version of the core CIF dictionary is obtainable from          #
# ftp://ftp.iucr.org/pub/cif_core.dic. The current version number is 2.4.    #
#                                                                            #
# Software is freely available for graphical display of the structure(s) in  #
# this CIF.  For information consult the CIF home page http://www.iucr.org/  #
# cif/home.html                                                              #
#                                                                            #
# This file may be used for bona fide research purposes within the           #
# scientific community so long as proper attribution is given to the journal # 
# article from which it was obtained.                                        #
#                                                                            #
##############################################################################
                                             
data_I
_audit_creation_method     SHELXL-97
_chemical_name_systematic
;
Methyl 3\b-methoxycarbonyloxy-4,4-dimethyl-17-oxo-
16\a-(3-oxobutyl)androstane-16\b-carboxylate
;
_chemical_name_common     ?
_chemical_formula_moiety     'C29 H44 O7'
_chemical_formula_sum     'C29 H44 O7'
_chemical_formula_iupac     'C29 H44 O7'
_chemical_formula_weight     504.64
_chemical_melting_point     ?
_symmetry_cell_setting     Orthorhombic
_symmetry_space_group_name_H-M     'P 21 21 21'
_symmetry_space_group_name_Hall     'P 2ac 2ab'
loop_
    _symmetry_equiv_pos_as_xyz
    'x, y, z'
    '-x+1/2, -y, z+1/2'
    '-x, y+1/2, -z+1/2'
    'x+1/2, -y+1/2, -z'
_cell_length_a     8.464(3)
_cell_length_b     9.901(3)
_cell_length_c     32.917(10)
_cell_angle_alpha     90
_cell_angle_beta     90
_cell_angle_gamma     90
_cell_volume     2758.4(14)
_cell_formula_units_Z     4
_cell_measurement_reflns_used     700
_cell_measurement_theta_min     2.4
_cell_measurement_theta_max     24.2
_cell_measurement_temperature     295(2)
_exptl_crystal_description     Block
_exptl_crystal_colour     Colourless
_exptl_crystal_size_max     0.15
_exptl_crystal_size_mid     0.06
_exptl_crystal_size_min     0.05
_exptl_crystal_density_diffrn     1.215
_exptl_crystal_density_meas     ?
_exptl_crystal_density_method     'not measured'
_exptl_crystal_F_000     1096
_exptl_absorpt_coefficient_mu     0.085
_exptl_absorpt_correction_type     multi-scan
_exptl_absorpt_process_details     '(Blessing, 1995)'
_exptl_absorpt_correction_T_min     0.987
_exptl_absorpt_correction_T_max     0.996
_exptl_special_details
;
;
_diffrn_ambient_temperature     295(2)
_diffrn_radiation_type     'MoK\a'
_diffrn_radiation_wavelength     0.71073
_diffrn_radiation_source     'sealed tube'
_diffrn_radiation_monochromator     'graphite'
_diffrn_measurement_device_type     'Bruker SMART APEX CCD area-detector'
_diffrn_measurement_method     'phi and omega scans'
_diffrn_detector_area_resol_mean     ?
_diffrn_reflns_number     11219
_diffrn_reflns_av_R_equivalents     0.070
_diffrn_reflns_av_sigmaI/netI     0.062
_diffrn_reflns_theta_min     1.2
_diffrn_reflns_theta_max     25.2
_diffrn_reflns_theta_full     25.2
_diffrn_measured_fraction_theta_max     0.997
_diffrn_measured_fraction_theta_full     0.997
_diffrn_reflns_limit_h_min     -10
_diffrn_reflns_limit_h_max     10
_diffrn_reflns_limit_k_min     -11
_diffrn_reflns_limit_k_max     10
_diffrn_reflns_limit_l_min     -39
_diffrn_reflns_limit_l_max     31
_diffrn_standards_number     ?
_diffrn_standards_interval_count     ?
_diffrn_standards_interval_time     ?
_diffrn_standards_decay_%     ?
_refine_special_details
;
Refinement of <i>F</i>^2^ against ALL reflections. The weighted <i>R</i>-factor
<i>wR</i> and goodness of fit <i>S</i> are based on <i>F</i>^2^, conventional
<i>R</i>-factors <i>R</i> are based on <i>F</i>, with <i>F</i> set to zero for
negative <i>F</i>^2^. The threshold expression of <i>F</i>^2^ >
\s(<i>F</i>^2^) is used only for calculating <i>R</i>-factors(gt) <i>etc</i>.
and is not relevant to the choice of reflections for refinement.
<i>R</i>-factors based on <i>F</i>^2^ are statistically about twice as large
as those based on <i>F</i>, and <i>R</i>- factors based on ALL data will be
even larger.
;
_reflns_number_total     2846
_reflns_number_gt     1785
_reflns_threshold_expression     'I>2\s(I)'
_refine_ls_structure_factor_coef     Fsqd
_refine_ls_matrix_type     full
_refine_ls_R_factor_all     0.073
_refine_ls_R_factor_gt     0.042
_refine_ls_wR_factor_gt     0.082
_refine_ls_wR_factor_ref     0.089
_refine_ls_goodness_of_fit_ref     0.86
_refine_ls_restrained_S_all     0.86
_refine_ls_number_reflns     2846
_refine_ls_number_parameters     332
_refine_ls_number_restraints     0
_refine_ls_hydrogen_treatment     constr
_refine_ls_weighting_scheme     calc
_refine_ls_weighting_details
                  'calc w=1/[\s^2^(Fo^2^)+(0.042P)^2^] where P=(Fo^2^+2Fc^2^)/3'
_atom_sites_solution_hydrogens     geom
_atom_sites_solution_primary     direct
_atom_sites_solution_secondary     difmap
_refine_ls_shift/su_max     0.001
_refine_ls_shift/su_mean     0.000
_refine_diff_density_max     0.15
_refine_diff_density_min     -0.16
_refine_ls_extinction_method     none
_refine_ls_extinction_coef     ?
_refine_ls_abs_structure_details     ?
_refine_ls_abs_structure_Flack     ?
loop_
    _atom_type_symbol
    _atom_type_description
    _atom_type_scat_dispersion_real
    _atom_type_scat_dispersion_imag
    _atom_type_scat_source
    'C' 'C' 0.0033 0.0000
                         'International Tables Vol C Tables 4.2.6.8 and 6.1.1.4'
    'H' 'H' 0.0000 0.0000
                         'International Tables Vol C Tables 4.2.6.8 and 6.1.1.4'
    'O' 'O' 0.0106 0.0000
                         'International Tables Vol C Tables 4.2.6.8 and 6.1.1.4'
_computing_data_collection     'SMART (Bruker, 2000)'
_computing_cell_refinement     'SAINT (Bruker, 2000)'
_computing_data_reduction     'SAINT (Bruker, 2000)'
_computing_structure_solution     'SHELXS97 (Sheldrick, 2008)'
_computing_structure_refinement     'SHELXL97 (Sheldrick, 2008)'
_computing_molecular_graphics     'SHELXTL (Sheldrick, 2008)'
_computing_publication_material     'SHELXL97 (Sheldrick, 2008)'
loop_
    _atom_site_type_symbol
    _atom_site_label
    _atom_site_fract_x
    _atom_site_fract_y
    _atom_site_fract_z
    _atom_site_U_iso_or_equiv
    _atom_site_adp_type
    _atom_site_calc_flag
    _atom_site_refinement_flags
    _atom_site_occupancy
    _atom_site_disorder_assembly
    _atom_site_disorder_group
    O O1 0.5861(3) 0.3685(3) 1.23879(6) 0.0805(9) Uani d . 1 . .
    O O2 0.1349(4) 0.0393(3) 1.19374(10) 0.1119(11) Uani d . 1 . .
    O O3 0.2929(4) 0.5217(4) 1.26075(8) 0.1202(13) Uani d . 1 . .
    O O4 0.1781(3) 0.6056(3) 1.20619(7) 0.0641(7) Uani d . 1 . .
    O O5 1.0487(2) 0.4975(3) 0.93458(5) 0.0621(7) Uani d . 1 . .
    O O6 1.2733(3) 0.3782(3) 0.94059(8) 0.0770(8) Uani d . 1 . .
    O O7 1.2090(3) 0.4978(3) 0.88526(6) 0.0845(9) Uani d . 1 . .
    C C1 1.0195(3) 0.4992(3) 1.04937(8) 0.0476(8) Uani d . 1 . .
    H H1A 1.0288 0.4028 1.0539 0.057 Uiso calc R 1 . .
    H H1B 1.0827 0.5448 1.0698 0.057 Uiso calc R 1 . .
    C C2 1.0844(4) 0.5335(4) 1.00704(8) 0.0526(9) Uani d . 1 . .
    H H2A 1.0776 0.6301 1.0025 0.063 Uiso calc R 1 . .
    H H2B 1.1946 0.5073 1.0053 0.063 Uiso calc R 1 . .
    C C3 0.9909(3) 0.4604(3) 0.97519(8) 0.0473(8) Uani d . 1 . .
    H H3 1.0042 0.3629 0.9790 0.057 Uiso calc R 1 . .
    C C4 0.8136(3) 0.4937(3) 0.97479(8) 0.0463(8) Uani d . 1 . .
    C C5 0.7499(3) 0.4752(3) 1.01902(7) 0.0394(7) Uani d . 1 . .
    H H5 0.7562 0.3779 1.0241 0.047 Uiso calc R 1 . .
    C C6 0.5740(3) 0.5094(4) 1.02278(8) 0.0503(9) Uani d . 1 . .
    H H6A 0.5599 0.6062 1.0203 0.060 Uiso calc R 1 . .
    H H6B 0.5164 0.4664 1.0008 0.060 Uiso calc R 1 . .
    C C7 0.5068(3) 0.4624(3) 1.06332(7) 0.0507(9) Uani d . 1 . .
    H H7A 0.5052 0.3644 1.0638 0.061 Uiso calc R 1 . .
    H H7B 0.3987 0.4939 1.0658 0.061 Uiso calc R 1 . .
    C C8 0.6018(3) 0.5136(3) 1.09946(7) 0.0405(7) Uani d . 1 . .
    H H8 0.5902 0.6119 1.1012 0.049 Uiso calc R 1 . .
    C C9 0.7770(3) 0.4795(3) 1.09437(8) 0.0415(7) Uani d . 1 . .
    H H9 0.7816 0.3813 1.0908 0.050 Uiso calc R 1 . .
    C C10 0.8464(3) 0.5411(3) 1.05431(8) 0.0393(7) Uani d . 1 . .
    C C11 0.8755(3) 0.5099(4) 1.13285(8) 0.0563(9) Uani d . 1 . .
    H H11A 0.9816 0.4748 1.1291 0.068 Uiso calc R 1 . .
    H H11B 0.8834 0.6070 1.1363 0.068 Uiso calc R 1 . .
    C C12 0.8048(4) 0.4484(4) 1.17139(8) 0.0560(9) Uani d . 1 . .
    H H12A 0.8089 0.3507 1.1697 0.067 Uiso calc R 1 . .
    H H12B 0.8660 0.4765 1.1948 0.067 Uiso calc R 1 . .
    C C13 0.6353(4) 0.4937(3) 1.17633(8) 0.0480(8) Uani d . 1 . .
    C C14 0.5419(3) 0.4510(3) 1.13849(7) 0.0440(8) Uani d . 1 . .
    H H14 0.5571 0.3534 1.1357 0.053 Uiso calc R 1 . .
    C C15 0.3684(4) 0.4715(4) 1.15094(8) 0.0511(9) Uani d . 1 . .
    H H15A 0.2988 0.4163 1.1344 0.061 Uiso calc R 1 . .
    H H15B 0.3377 0.5654 1.1481 0.061 Uiso calc R 1 . .
    C C16 0.3623(4) 0.4270(4) 1.19609(9) 0.0511(9) Uani d . 1 . .
    C C17 0.5380(4) 0.4230(4) 1.20881(9) 0.0534(9) Uani d . 1 . .
    C C18 0.6250(5) 0.6466(3) 1.18571(10) 0.0689(11) Uani d . 1 . .
    H H18A 0.6699 0.6968 1.1636 0.103 Uiso calc R 1 . .
    H H18B 0.6824 0.6658 1.2102 0.103 Uiso calc R 1 . .
    H H18C 0.5164 0.6719 1.1892 0.103 Uiso calc R 1 . .
    C C19 0.8356(4) 0.6959(3) 1.05608(10) 0.0581(9) Uani d . 1 . .
    H H19A 0.8889 0.7340 1.0330 0.087 Uiso calc R 1 . .
    H H19B 0.8846 0.7277 1.0806 0.087 Uiso calc R 1 . .
    H H19C 0.7267 0.7228 1.0557 0.087 Uiso calc R 1 . .
    C C20 0.7842(4) 0.6354(3) 0.95734(9) 0.0631(10) Uani d . 1 . .
    H H20A 0.6739 0.6568 0.9593 0.095 Uiso calc R 1 . .
    H H20B 0.8160 0.6375 0.9294 0.095 Uiso calc R 1 . .
    H H20C 0.8444 0.7005 0.9724 0.095 Uiso calc R 1 . .
    C C21 0.7327(4) 0.3888(4) 0.94739(9) 0.0664(11) Uani d . 1 . .
    H H21A 0.7846 0.3866 0.9215 0.100 Uiso calc R 1 . .
    H H21B 0.6238 0.4130 0.9437 0.100 Uiso calc R 1 . .
    H H21C 0.7392 0.3014 0.9599 0.100 Uiso calc R 1 . .
    C C22 0.2843(4) 0.2896(4) 1.20214(10) 0.0631(10) Uani d . 1 . .
    H H22A 0.2835 0.2693 1.2310 0.076 Uiso calc R 1 . .
    H H22B 0.1752 0.2959 1.1933 0.076 Uiso calc R 1 . .
    C C23 0.3614(4) 0.1732(4) 1.18004(10) 0.0636(10) Uani d . 1 . .
    H H23A 0.3779 0.1991 1.1519 0.076 Uiso calc R 1 . .
    H H23B 0.4643 0.1568 1.1920 0.076 Uiso calc R 1 . .
    C C24 0.2683(5) 0.0443(4) 1.18101(10) 0.0699(11) Uani d . 1 . .
    C C25 0.3495(5) -0.0768(4) 1.16541(10) 0.0794(12) Uani d . 1 . .
    H H25A 0.2729 -0.1452 1.1592 0.119 Uiso calc R 1 . .
    H H25B 0.4214 -0.1101 1.1856 0.119 Uiso calc R 1 . .
    H H25C 0.4072 -0.0539 1.1413 0.119 Uiso calc R 1 . .
    C C26 0.2757(4) 0.5230(4) 1.22479(11) 0.0627(10) Uani d . 1 . .
    C C27 0.0879(4) 0.6956(4) 1.23203(11) 0.0793(12) Uani d . 1 . .
    H H27A 0.1585 0.7561 1.2458 0.119 Uiso calc R 1 . .
    H H27B 0.0303 0.6436 1.2517 0.119 Uiso calc R 1 . .
    H H27C 0.0153 0.7467 1.2157 0.119 Uiso calc R 1 . .
    C C28 1.3557(5) 0.4633(5) 0.86532(11) 0.0947(15) Uani d . 1 . .
    H H28A 1.3801 0.3701 0.8704 0.142 Uiso calc R 1 . .
    H H28B 1.4391 0.5192 0.8757 0.142 Uiso calc R 1 . .
    H H28C 1.3453 0.4775 0.8366 0.142 Uiso calc R 1 . .
    C C29 1.1861(4) 0.4489(4) 0.92210(10) 0.0558(9) Uani d . 1 . .
loop_
    _atom_site_aniso_label
    _atom_site_aniso_U_11
    _atom_site_aniso_U_22
    _atom_site_aniso_U_33
    _atom_site_aniso_U_12
    _atom_site_aniso_U_13
    _atom_site_aniso_U_23
    O1 0.0667(18) 0.131(2) 0.0434(14) 0.0043(17) -0.0064(13) 0.0247(15)
    O2 0.0654(19) 0.110(3) 0.161(3) -0.0093(19) 0.022(2) -0.013(2)
    O3 0.146(3) 0.171(3) 0.0430(16) 0.067(3) 0.0101(16) -0.0036(18)
    O4 0.0503(16) 0.0825(18) 0.0596(15) 0.0093(14) 0.0075(13) -0.0078(14)
    O5 0.0458(13) 0.0985(19) 0.0421(12) 0.0121(14) 0.0106(10) 0.0020(12)
    O6 0.0684(18) 0.0835(19) 0.0793(18) 0.0202(16) 0.0232(15) 0.0053(15)
    O7 0.0592(16) 0.147(3) 0.0471(14) 0.0110(19) 0.0188(12) 0.0035(16)
    C1 0.0357(18) 0.067(2) 0.0405(16) -0.0029(18) -0.0008(13) -0.0029(16)
    C2 0.0371(19) 0.070(2) 0.0506(18) -0.0008(18) 0.0066(15) -0.0023(18)
    C3 0.0424(19) 0.063(2) 0.0362(16) 0.0042(17) 0.0069(14) -0.0008(15)
    C4 0.0408(18) 0.063(2) 0.0346(15) 0.0048(18) -0.0005(13) -0.0026(16)
    C5 0.0377(17) 0.0461(19) 0.0346(15) 0.0012(16) -0.0013(13) -0.0008(13)
    C6 0.0361(17) 0.080(3) 0.0352(16) 0.0033(18) -0.0014(13) 0.0039(17)
    C7 0.0367(18) 0.077(2) 0.0379(16) -0.0011(18) -0.0036(14) -0.0009(16)
    C8 0.0356(18) 0.049(2) 0.0366(15) 0.0028(16) 0.0005(13) -0.0008(15)
    C9 0.0342(17) 0.052(2) 0.0379(16) 0.0012(16) -0.0013(13) -0.0038(14)
    C10 0.0391(18) 0.0412(19) 0.0377(16) -0.0014(15) 0.0035(13) -0.0041(14)
    C11 0.0375(18) 0.092(3) 0.0398(17) 0.002(2) -0.0044(14) -0.0055(18)
    C12 0.047(2) 0.083(3) 0.0386(17) 0.0035(19) -0.0093(15) -0.0019(17)
    C13 0.0427(18) 0.068(2) 0.0333(15) 0.0025(18) -0.0013(13) -0.0083(17)
    C14 0.0363(18) 0.061(2) 0.0344(16) 0.0008(16) 0.0011(13) 0.0012(15)
    C15 0.0452(19) 0.071(2) 0.0373(16) 0.0047(19) 0.0028(14) 0.0039(16)
    C16 0.047(2) 0.070(2) 0.0366(17) 0.0039(19) 0.0033(15) 0.0040(16)
    C17 0.051(2) 0.074(3) 0.0350(18) 0.002(2) -0.0005(16) -0.0020(17)
    C18 0.071(3) 0.076(3) 0.059(2) 0.000(2) 0.0023(19) -0.0143(19)
    C19 0.063(2) 0.053(2) 0.058(2) -0.0038(19) 0.0065(18) -0.0067(17)
    C20 0.062(2) 0.083(3) 0.045(2) 0.017(2) 0.0094(17) 0.0130(18)
    C21 0.055(2) 0.102(3) 0.0421(19) -0.006(2) 0.0003(17) -0.021(2)
    C22 0.056(2) 0.085(3) 0.049(2) 0.006(2) 0.0034(18) 0.0055(19)
    C23 0.059(2) 0.073(3) 0.058(2) -0.004(2) 0.0035(19) 0.0063(19)
    C24 0.070(3) 0.084(3) 0.056(2) 0.004(3) 0.001(2) 0.012(2)
    C25 0.101(3) 0.077(3) 0.060(2) 0.001(3) 0.011(2) 0.003(2)
    C26 0.061(3) 0.082(3) 0.046(2) 0.007(2) 0.0127(18) 0.002(2)
    C27 0.058(3) 0.092(3) 0.088(3) 0.003(2) 0.016(2) -0.025(2)
    C28 0.071(3) 0.142(4) 0.071(3) 0.002(3) 0.032(2) -0.015(3)
    C29 0.045(2) 0.075(3) 0.047(2) -0.002(2) 0.0076(18) -0.0082(19)
_geom_special_details
;
All e.s.d.'s (except the e.s.d. in the dihedral angle between two l.s. planes)
are estimated using the full covariance matrix. The cell e.s.d.'s are taken
into account individually in the estimation of e.s.d.'s in distances, angles
and torsion angles; correlations between e.s.d.'s in cell parameters are only
used when they are defined by crystal symmetry. An approximate (isotropic)
treatment of cell e.s.d.'s is used for estimating e.s.d.'s involving l.s.
planes.
;
loop_
    _geom_bond_atom_site_label_1
    _geom_bond_atom_site_label_2
    _geom_bond_site_symmetry_2
    _geom_bond_distance
    _geom_bond_publ_flag
    O1 C17 . 1.196(3) ?
    O2 C24 . 1.205(4) ?
    O3 C26 . 1.193(4) ?
    O4 C26 . 1.314(4) ?
    O4 C27 . 1.449(4) ?
    O5 C29 . 1.324(4) ?
    O5 C3 . 1.470(3) ?
    O6 C29 . 1.185(4) ?
    O7 C29 . 1.320(4) ?
    O7 C28 . 1.446(4) ?
    C1 C10 . 1.531(4) ?
    C1 C2 . 1.536(4) ?
    C1 H1A . 0.9700 ?
    C1 H1B . 0.9700 ?
    C2 C3 . 1.500(4) ?
    C2 H2A . 0.9700 ?
    C2 H2B . 0.9700 ?
    C3 C4 . 1.536(4) ?
    C3 H3 . 0.9800 ?
    C4 C20 . 1.536(4) ?
    C4 C21 . 1.537(4) ?
    C4 C5 . 1.563(4) ?
    C5 C6 . 1.532(4) ?
    C5 C10 . 1.563(4) ?
    C5 H5 . 0.9800 ?
    C6 C7 . 1.523(4) ?
    C6 H6A . 0.9700 ?
    C6 H6B . 0.9700 ?
    C7 C8 . 1.523(4) ?
    C7 H7A . 0.9700 ?
    C7 H7B . 0.9700 ?
    C8 C14 . 1.514(4) ?
    C8 C9 . 1.530(4) ?
    C8 H8 . 0.9800 ?
    C9 C11 . 1.546(4) ?
    C9 C10 . 1.567(4) ?
    C9 H9 . 0.9800 ?
    C10 C19 . 1.536(4) ?
    C11 C12 . 1.529(4) ?
    C11 H11A . 0.9700 ?
    C11 H11B . 0.9700 ?
    C12 C13 . 1.511(4) ?
    C12 H12A . 0.9700 ?
    C12 H12B . 0.9700 ?
    C13 C17 . 1.520(4) ?
    C13 C14 . 1.535(4) ?
    C13 C18 . 1.547(4) ?
    C14 C15 . 1.538(4) ?
    C14 H14 . 0.9800 ?
    C15 C16 . 1.551(4) ?
    C15 H15A . 0.9700 ?
    C15 H15B . 0.9700 ?
    C16 C22 . 1.525(5) ?
    C16 C26 . 1.528(5) ?
    C16 C17 . 1.545(4) ?
    C18 H18A . 0.9599 ?
    C18 H18B . 0.9599 ?
    C18 H18C . 0.9599 ?
    C19 H19A . 0.9599 ?
    C19 H19B . 0.9599 ?
    C19 H19C . 0.9599 ?
    C20 H20A . 0.9599 ?
    C20 H20B . 0.9599 ?
    C20 H20C . 0.9599 ?
    C21 H21A . 0.9599 ?
    C21 H21B . 0.9599 ?
    C21 H21C . 0.9599 ?
    C22 C23 . 1.511(5) ?
    C22 H22A . 0.9700 ?
    C22 H22B . 0.9700 ?
    C23 C24 . 1.501(5) ?
    C23 H23A . 0.9700 ?
    C23 H23B . 0.9700 ?
    C24 C25 . 1.474(5) ?
    C25 H25A . 0.9599 ?
    C25 H25B . 0.9599 ?
    C25 H25C . 0.9599 ?
    C27 H27A . 0.9599 ?
    C27 H27B . 0.9599 ?
    C27 H27C . 0.9599 ?
    C28 H28A . 0.9599 ?
    C28 H28B . 0.9599 ?
    C28 H28C . 0.9599 ?
loop_
    _geom_angle_atom_site_label_1
    _geom_angle_atom_site_label_2
    _geom_angle_atom_site_label_3
    _geom_angle_site_symmetry_1
    _geom_angle_site_symmetry_3
    _geom_angle
    _geom_angle_publ_flag
    C26 O4 C27 . . 116.1(3) ?
    C29 O5 C3 . . 119.0(3) ?
    C29 O7 C28 . . 117.1(3) ?
    C10 C1 C2 . . 112.2(2) ?
    C10 C1 H1A . . 109.2 ?
    C2 C1 H1A . . 109.2 ?
    C10 C1 H1B . . 109.2 ?
    C2 C1 H1B . . 109.2 ?
    H1A C1 H1B . . 107.9 ?
    C3 C2 C1 . . 109.8(2) ?
    C3 C2 H2A . . 109.7 ?
    C1 C2 H2A . . 109.7 ?
    C3 C2 H2B . . 109.7 ?
    C1 C2 H2B . . 109.7 ?
    H2A C2 H2B . . 108.2 ?
    O5 C3 C2 . . 109.8(2) ?
    O5 C3 C4 . . 105.3(2) ?
    C2 C3 C4 . . 114.7(3) ?
    O5 C3 H3 . . 109.0 ?
    C2 C3 H3 . . 109.0 ?
    C4 C3 H3 . . 109.0 ?
    C3 C4 C20 . . 111.0(3) ?
    C3 C4 C21 . . 107.1(3) ?
    C20 C4 C21 . . 109.0(3) ?
    C3 C4 C5 . . 107.7(2) ?
    C20 C4 C5 . . 113.6(2) ?
    C21 C4 C5 . . 108.3(3) ?
    C6 C5 C10 . . 110.8(2) ?
    C6 C5 C4 . . 112.6(2) ?
    C10 C5 C4 . . 117.6(2) ?
    C6 C5 H5 . . 104.8 ?
    C10 C5 H5 . . 104.8 ?
    C4 C5 H5 . . 104.8 ?
    C7 C6 C5 . . 111.5(2) ?
    C7 C6 H6A . . 109.3 ?
    C5 C6 H6A . . 109.3 ?
    C7 C6 H6B . . 109.3 ?
    C5 C6 H6B . . 109.3 ?
    H6A C6 H6B . . 108.0 ?
    C6 C7 C8 . . 112.7(2) ?
    C6 C7 H7A . . 109.1 ?
    C8 C7 H7A . . 109.1 ?
    C6 C7 H7B . . 109.1 ?
    C8 C7 H7B . . 109.1 ?
    H7A C7 H7B . . 107.8 ?
    C14 C8 C7 . . 110.5(2) ?
    C14 C8 C9 . . 109.1(2) ?
    C7 C8 C9 . . 110.7(2) ?
    C14 C8 H8 . . 108.8 ?
    C7 C8 H8 . . 108.8 ?
    C9 C8 H8 . . 108.8 ?
    C8 C9 C11 . . 112.9(2) ?
    C8 C9 C10 . . 111.7(2) ?
    C11 C9 C10 . . 114.3(2) ?
    C8 C9 H9 . . 105.7 ?
    C11 C9 H9 . . 105.7 ?
    C10 C9 H9 . . 105.7 ?
    C1 C10 C19 . . 109.3(3) ?
    C1 C10 C5 . . 107.9(2) ?
    C19 C10 C5 . . 114.4(3) ?
    C1 C10 C9 . . 110.0(2) ?
    C19 C10 C9 . . 109.5(2) ?
    C5 C10 C9 . . 105.5(2) ?
    C12 C11 C9 . . 113.0(3) ?
    C12 C11 H11A . . 109.0 ?
    C9 C11 H11A . . 109.0 ?
    C12 C11 H11B . . 109.0 ?
    C9 C11 H11B . . 109.0 ?
    H11A C11 H11B . . 107.8 ?
    C13 C12 C11 . . 110.0(3) ?
    C13 C12 H12A . . 109.7 ?
    C11 C12 H12A . . 109.7 ?
    C13 C12 H12B . . 109.7 ?
    C11 C12 H12B . . 109.7 ?
    H12A C12 H12B . . 108.2 ?
    C12 C13 C17 . . 117.0(3) ?
    C12 C13 C14 . . 108.7(2) ?
    C17 C13 C14 . . 99.5(2) ?
    C12 C13 C18 . . 111.4(3) ?
    C17 C13 C18 . . 106.2(3) ?
    C14 C13 C18 . . 113.7(3) ?
    C8 C14 C13 . . 113.8(2) ?
    C8 C14 C15 . . 119.5(2) ?
    C13 C14 C15 . . 103.9(2) ?
    C8 C14 H14 . . 106.3 ?
    C13 C14 H14 . . 106.3 ?
    C15 C14 H14 . . 106.3 ?
    C14 C15 C16 . . 104.5(2) ?
    C14 C15 H15A . . 110.9 ?
    C16 C15 H15A . . 110.9 ?
    C14 C15 H15B . . 110.9 ?
    C16 C15 H15B . . 110.9 ?
    H15A C15 H15B . . 108.9 ?
    C22 C16 C26 . . 105.5(3) ?
    C22 C16 C17 . . 111.0(3) ?
    C26 C16 C17 . . 108.1(3) ?
    C22 C16 C15 . . 113.1(3) ?
    C26 C16 C15 . . 115.6(3) ?
    C17 C16 C15 . . 103.6(2) ?
    O1 C17 C13 . . 127.1(3) ?
    O1 C17 C16 . . 124.2(3) ?
    C13 C17 C16 . . 108.6(3) ?
    C13 C18 H18A . . 109.5 ?
    C13 C18 H18B . . 109.5 ?
    H18A C18 H18B . . 109.5 ?
    C13 C18 H18C . . 109.5 ?
    H18A C18 H18C . . 109.5 ?
    H18B C18 H18C . . 109.5 ?
    C10 C19 H19A . . 109.5 ?
    C10 C19 H19B . . 109.5 ?
    H19A C19 H19B . . 109.5 ?
    C10 C19 H19C . . 109.5 ?
    H19A C19 H19C . . 109.5 ?
    H19B C19 H19C . . 109.5 ?
    C4 C20 H20A . . 109.5 ?
    C4 C20 H20B . . 109.5 ?
    H20A C20 H20B . . 109.5 ?
    C4 C20 H20C . . 109.5 ?
    H20A C20 H20C . . 109.5 ?
    H20B C20 H20C . . 109.5 ?
    C4 C21 H21A . . 109.5 ?
    C4 C21 H21B . . 109.5 ?
    H21A C21 H21B . . 109.5 ?
    C4 C21 H21C . . 109.5 ?
    H21A C21 H21C . . 109.5 ?
    H21B C21 H21C . . 109.5 ?
    C23 C22 C16 . . 115.5(3) ?
    C23 C22 H22A . . 108.4 ?
    C16 C22 H22A . . 108.4 ?
    C23 C22 H22B . . 108.4 ?
    C16 C22 H22B . . 108.4 ?
    H22A C22 H22B . . 107.5 ?
    C24 C23 C22 . . 114.3(3) ?
    C24 C23 H23A . . 108.7 ?
    C22 C23 H23A . . 108.7 ?
    C24 C23 H23B . . 108.7 ?
    C22 C23 H23B . . 108.7 ?
    H23A C23 H23B . . 107.6 ?
    O2 C24 C25 . . 121.7(4) ?
    O2 C24 C23 . . 122.3(4) ?
    C25 C24 C23 . . 116.1(3) ?
    C24 C25 H25A . . 109.5 ?
    C24 C25 H25B . . 109.5 ?
    H25A C25 H25B . . 109.5 ?
    C24 C25 H25C . . 109.5 ?
    H25A C25 H25C . . 109.5 ?
    H25B C25 H25C . . 109.5 ?
    O3 C26 O4 . . 123.1(4) ?
    O3 C26 C16 . . 123.3(4) ?
    O4 C26 C16 . . 113.6(3) ?
    O4 C27 H27A . . 109.5 ?
    O4 C27 H27B . . 109.5 ?
    H27A C27 H27B . . 109.5 ?
    O4 C27 H27C . . 109.5 ?
    H27A C27 H27C . . 109.5 ?
    H27B C27 H27C . . 109.5 ?
    O7 C28 H28A . . 109.5 ?
    O7 C28 H28B . . 109.5 ?
    H28A C28 H28B . . 109.5 ?
    O7 C28 H28C . . 109.5 ?
    H28A C28 H28C . . 109.5 ?
    H28B C28 H28C . . 109.5 ?
    O6 C29 O7 . . 126.7(3) ?
    O6 C29 O5 . . 127.0(3) ?
    O7 C29 O5 . . 106.3(3) ?
loop_
    _geom_torsion_atom_site_label_1
    _geom_torsion_atom_site_label_2
    _geom_torsion_atom_site_label_3
    _geom_torsion_atom_site_label_4
    _geom_torsion_site_symmetry_1
    _geom_torsion_site_symmetry_2
    _geom_torsion_site_symmetry_3
    _geom_torsion_site_symmetry_4
    _geom_torsion
    _geom_torsion_publ_flag
    C10 C1 C2 C3 . . . . -60.6(3) ?
    C29 O5 C3 C2 . . . . 73.4(4) ?
    C29 O5 C3 C4 . . . . -162.7(3) ?
    C1 C2 C3 O5 . . . . 177.7(2) ?
    C1 C2 C3 C4 . . . . 59.4(4) ?
    O5 C3 C4 C20 . . . . -47.5(3) ?
    C2 C3 C4 C20 . . . . 73.4(3) ?
    O5 C3 C4 C21 . . . . 71.4(3) ?
    C2 C3 C4 C21 . . . . -167.8(3) ?
    O5 C3 C4 C5 . . . . -172.3(2) ?
    C2 C3 C4 C5 . . . . -51.5(4) ?
    C3 C4 C5 C6 . . . . 178.5(3) ?
    C20 C4 C5 C6 . . . . 55.3(4) ?
    C21 C4 C5 C6 . . . . -65.9(3) ?
    C3 C4 C5 C10 . . . . 47.8(4) ?
    C20 C4 C5 C10 . . . . -75.5(3) ?
    C21 C4 C5 C10 . . . . 163.3(3) ?
    C10 C5 C6 C7 . . . . -58.2(4) ?
    C4 C5 C6 C7 . . . . 167.8(3) ?
    C5 C6 C7 C8 . . . . 52.9(4) ?
    C6 C7 C8 C14 . . . . -173.4(3) ?
    C6 C7 C8 C9 . . . . -52.4(3) ?
    C14 C8 C9 C11 . . . . -49.7(3) ?
    C7 C8 C9 C11 . . . . -171.5(3) ?
    C14 C8 C9 C10 . . . . 179.8(2) ?
    C7 C8 C9 C10 . . . . 58.0(3) ?
    C2 C1 C10 C19 . . . . -70.6(3) ?
    C2 C1 C10 C5 . . . . 54.4(3) ?
    C2 C1 C10 C9 . . . . 169.1(2) ?
    C6 C5 C10 C1 . . . . 178.3(2) ?
    C4 C5 C10 C1 . . . . -50.2(3) ?
    C6 C5 C10 C19 . . . . -59.8(3) ?
    C4 C5 C10 C19 . . . . 71.8(3) ?
    C6 C5 C10 C9 . . . . 60.7(3) ?
    C4 C5 C10 C9 . . . . -167.8(3) ?
    C8 C9 C10 C1 . . . . -177.4(2) ?
    C11 C9 C10 C1 . . . . 52.9(3) ?
    C8 C9 C10 C19 . . . . 62.4(3) ?
    C11 C9 C10 C19 . . . . -67.3(3) ?
    C8 C9 C10 C5 . . . . -61.2(3) ?
    C11 C9 C10 C5 . . . . 169.0(3) ?
    C8 C9 C11 C12 . . . . 50.8(4) ?
    C10 C9 C11 C12 . . . . 180.0(3) ?
    C9 C11 C12 C13 . . . . -54.7(4) ?
    C11 C12 C13 C17 . . . . 169.5(3) ?
    C11 C12 C13 C14 . . . . 58.0(4) ?
    C11 C12 C13 C18 . . . . -68.1(3) ?
    C7 C8 C14 C13 . . . . 178.0(3) ?
    C9 C8 C14 C13 . . . . 56.1(3) ?
    C7 C8 C14 C15 . . . . -58.6(4) ?
    C9 C8 C14 C15 . . . . 179.5(3) ?
    C12 C13 C14 C8 . . . . -61.2(4) ?
    C17 C13 C14 C8 . . . . 176.0(3) ?
    C18 C13 C14 C8 . . . . 63.5(4) ?
    C12 C13 C14 C15 . . . . 167.3(3) ?
    C17 C13 C14 C15 . . . . 44.5(3) ?
    C18 C13 C14 C15 . . . . -68.1(3) ?
    C8 C14 C15 C16 . . . . -166.0(3) ?
    C13 C14 C15 C16 . . . . -37.9(3) ?
    C14 C15 C16 C22 . . . . -105.2(3) ?
    C14 C15 C16 C26 . . . . 133.1(3) ?
    C14 C15 C16 C17 . . . . 15.1(4) ?
    C12 C13 C17 O1 . . . . 25.5(5) ?
    C14 C13 C17 O1 . . . . 142.2(4) ?
    C18 C13 C17 O1 . . . . -99.5(4) ?
    C12 C13 C17 C16 . . . . -152.2(3) ?
    C14 C13 C17 C16 . . . . -35.5(3) ?
    C18 C13 C17 C16 . . . . 82.8(3) ?
    C22 C16 C17 O1 . . . . -43.0(5) ?
    C26 C16 C17 O1 . . . . 72.2(5) ?
    C15 C16 C17 O1 . . . . -164.8(3) ?
    C22 C16 C17 C13 . . . . 134.7(3) ?
    C26 C16 C17 C13 . . . . -110.1(3) ?
    C15 C16 C17 C13 . . . . 13.0(4) ?
    C26 C16 C22 C23 . . . . -173.8(3) ?
    C17 C16 C22 C23 . . . . -57.0(4) ?
    C15 C16 C22 C23 . . . . 59.0(4) ?
    C16 C22 C23 C24 . . . . -170.7(3) ?
    C22 C23 C24 O2 . . . . 9.1(5) ?
    C22 C23 C24 C25 . . . . -170.9(3) ?
    C27 O4 C26 O3 . . . . -1.1(5) ?
    C27 O4 C26 C16 . . . . 177.7(3) ?
    C22 C16 C26 O3 . . . . 73.2(5) ?
    C17 C16 C26 O3 . . . . -45.6(5) ?
    C15 C16 C26 O3 . . . . -161.0(4) ?
    C22 C16 C26 O4 . . . . -105.5(3) ?
    C17 C16 C26 O4 . . . . 135.7(3) ?
    C15 C16 C26 O4 . . . . 20.2(4) ?
    C28 O7 C29 O6 . . . . -0.7(6) ?
    C28 O7 C29 O5 . . . . 177.7(3) ?
    C3 O5 C29 O6 . . . . -1.4(5) ?
    C3 O5 C29 O7 . . . . -179.9(3) ?
data_New_Global_Publ_Block
_journal_date_recd_electronic     2009-05-05
_journal_date_accepted     2009-05-07
_journal_name_full     'Acta Crystallographica, Section E'
_journal_year     2009
_journal_volume     65
_journal_issue      6
_journal_page_first     o1283
_journal_page_last     o1283
_journal_paper_category     QO
_journal_coeditor_code     TK2445
_publ_contact_author_name     'Peng Xia'
_publ_contact_author_address
;
Department of Medicinal Chemistry, School of Pharmacy, Fudan University,
Shanghai, 200032, China
;
_publ_contact_author_email     'pxia@fudan.edu.cn'
_publ_contact_author_fax     ?
_publ_contact_author_phone     '862154237563'
_publ_section_title
;\
Methyl 3\b-methoxycarbonyloxy-4,4-dimethyl-17-oxo-\
16\a-(3-oxobutyl)androstane-16\b-carboxylate
;
loop_
    _publ_author_name
    _publ_author_footnote
    _publ_author_address
    'Yan, Xin' .
;
Department of Medicinal Chemistry, School of Pharmacy, Fudan University,
Shanghai 200032, People's Republic of China
;
    'Xu, Shiqing' .
;
Department of Medicinal Chemistry, School of Pharmacy, Fudan University,
Shanghai 200032, People's Republic of China
;
    'Wang, Jingmei' .
;
Center of Analysis and Measurement, Fudan University, Shanghai 200433,
People's Republic of China
;
    'Chen, Ying' .
;
Department of Medicinal Chemistry, School of Pharmacy, Fudan University,
Shanghai 200032, People's Republic of China
;
    'Xia, Peng' .
;
Department of Medicinal Chemistry, School of Pharmacy, Fudan University,
Shanghai 200032, People's Republic of China
;
_publ_section_synopsis     .
