# Supplementary material for: Methyl 3β-methoxy­carbon­yloxy-4,4-di­methyl-17-oxo-16α-(3-oxobut­yl)-16β-carboxylate
Source: Acta Crystallogr Sect E Struct Rep Online. 2009 May 14;65(Pt 6):o1283. doi: 10.1107/S1600536809017243 (PMC2969632; doi:10.1107/S1600536809017243)
Supplement: Supplementary file 2 [file e-65-o1283-Isup2.hkl]

# 
# h,k,l, Fc-squared, Fo-squared, sigma(Fo-squared) and status flag 
# 
data_I
_shelx_title '                  f81218a in P2(1)2(1)2(1)' 
_shelx_refln_list_code          4 
_shelx_F_calc_maximum      408.01 
_exptl_crystal_F_000      1096.00 
_reflns_d_resolution_high  0.8347 
 
loop_ 
 _symmetry_equiv_pos_as_xyz 
 'x, y, z' 
 '-x+1/2, -y, z+1/2' 
 '-x, y+1/2, -z+1/2' 
 'x+1/2, -y+1/2, -z' 
 
_cell_length_a     8.4637 
_cell_length_b     9.9009 
_cell_length_c    32.9170 
_cell_angle_alpha  90.000 
_cell_angle_beta   90.000 
_cell_angle_gamma  90.000 
 
_shelx_F_squared_multiplier     1.000 
 
loop_ 
 _refln_index_h 
 _refln_index_k 
 _refln_index_l 
 _refln_F_squared_calc 
 _refln_F_squared_meas 
 _refln_F_squared_sigma 
 _refln_observed_status 
   2   0   0    16193.23    16874.92    159.57 o 
   4   0   0       34.53       28.31     23.16 o 
   6   0   0       25.99       42.65     15.90 o 
   8   0   0      101.54       69.37     19.96 o 
   1   1   0     6900.77     6533.63    113.47 o 
   2   1   0      734.51      685.29     17.74 o 
   3   1   0     1552.69     1501.31     30.72 o 
   4   1   0      228.56      213.91     27.84 o 
   5   1   0        6.16       14.63      9.89 o 
   6   1   0        8.42       12.48     11.10 o 
   7   1   0      211.43      270.14     30.91 o 
   8   1   0       40.32       41.94     13.44 o 
   9   1   0       86.30       50.19     36.03 o 
   0   2   0   166471.08   143967.63    877.66 o 
   1   2   0     8485.58     8301.14     81.42 o 
   2   2   0      282.15      270.64     13.11 o 
   3   2   0     1129.49     1167.07     20.81 o 
   4   2   0      119.35      112.87     10.10 o 
   5   2   0       10.11        4.91      8.57 o 
   6   2   0       60.72       80.69     16.02 o 
   7   2   0       13.36       14.26     12.96 o 
   8   2   0       74.20       61.48     17.00 o 
   9   2   0        2.97       16.73     22.17 o 
   1   3   0      220.29      201.91     12.03 o 
   2   3   0       53.28       40.66      9.03 o 
   3   3   0       70.04       87.49     11.38 o 
   4   3   0      313.41      291.72     15.87 o 
   5   3   0        1.16        6.47      9.89 o 
   6   3   0       56.13       68.99     13.53 o 
   7   3   0       67.61       67.93     14.74 o 
   8   3   0       21.47       29.68     15.49 o 
   9   3   0        0.13        6.19     18.85 o 
   0   4   0    12052.71    12796.78    168.58 o 
   1   4   0     1914.35     1934.68     45.04 o 
   2   4   0       54.97       53.14     10.41 o 
   3   4   0       63.43       48.37     10.35 o 
   4   4   0        0.30        9.92      9.78 o 
   5   4   0      570.67      516.13     27.16 o 
   6   4   0        4.14       10.02     11.28 o 
   7   4   0      591.99      628.00     33.78 o 
   8   4   0       29.86       30.16     14.80 o 
   9   4   0       26.18       28.06     18.50 o 
   1   5   0      338.96      411.32     39.89 o 
   2   5   0      182.51      192.71     15.84 o 
   3   5   0        1.85       -1.53      8.91 o 
   4   5   0       27.34       28.45     10.84 o 
   5   5   0      912.26      867.83     37.28 o 
   6   5   0        2.09        7.68     12.46 o 
   7   5   0        3.51        3.28     12.59 o 
   8   5   0      183.88      229.73     25.64 o 
   9   5   0        0.48       13.32     18.87 o 
   0   6   0     3433.97     3645.74    105.52 o 
   1   6   0      257.73      297.32     25.01 o 
   2   6   0        0.40       10.34     13.91 o 
   3   6   0        7.89       14.83     10.57 o 
   4   6   0        6.03       22.91     11.28 o 
   5   6   0      527.20      572.56     39.58 o 
   6   6   0       70.16       46.03     14.94 o 
   7   6   0      283.72      357.06     36.78 o 
   8   6   0       27.24       30.38     19.42 o 
   1   7   0      183.96      179.55     22.28 o 
   2   7   0        0.67        2.70     13.29 o 
   3   7   0       21.38       29.64     15.15 o 
   4   7   0      161.06      201.05     20.78 o 
   5   7   0      112.66       90.33     17.19 o 
   6   7   0       12.21       10.99     13.26 o 
   7   7   0      107.32      137.13     21.77 o 
   8   7   0       89.76       95.01     26.56 o 
   0   8   0      171.70      195.61     34.75 o 
   1   8   0       16.42       17.27     16.30 o 
   2   8   0       35.57       36.42     27.02 o 
   3   8   0       85.84       97.69     20.46 o 
   4   8   0       58.62       38.61     17.93 o 
   5   8   0      120.18      139.14     24.91 o 
   6   8   0      108.48      101.54     19.50 o 
   7   8   0       37.22       40.38     16.80 o 
   1   9   0        9.98       19.98     18.13 o 
   2   9   0        6.85        2.73     14.99 o 
   3   9   0        2.84        6.68     16.82 o 
   4   9   0        6.37        5.44     15.90 o 
   5   9   0       13.91        9.39     16.82 o 
   6   9   0        0.03       -6.43     16.67 o 
   0  10   0        7.52        5.15     23.16 o 
   1  10   0        0.14        3.96     18.13 o 
   2  10   0        4.81       -1.75     14.99 o 
   3  10   0        6.00       -5.81     14.08 o 
   4  10   0        1.87       -0.23     18.13 o 
   5  10   0        2.60        9.48     18.64 o 
   1  11   0        0.23       -9.72     16.08 o 
   2  11   0        5.02       -1.41     17.34 o 
   3  11   0        0.55        4.27     17.00 o 
   1   0   1    11641.05     6396.56   5806.42 o 
   2   0   1       73.62       55.20      8.61 o 
   3   0   1       24.49       -0.92      9.27 o 
   4   0   1     8070.55    10443.52    923.34 o 
   5   0   1        6.70        2.57     11.83 o 
   6   0   1      305.44      262.87     20.03 o 
   7   0   1       43.61       52.14     12.00 o 
   8   0   1        1.46       -1.67     11.25 o 
   9   0   1       18.72       18.02     29.60 o 
   0   1   1      544.04      569.95     17.56 o 
   1   1   1     1396.31     1325.51     69.73 o 
   2   1   1      215.65      257.59      7.22 o 
   3   1   1     1112.34     1148.11     19.06 o 
   4   1   1     3846.15     4083.97     52.08 o 
   5   1   1     2142.92     2385.30     35.98 o 
   6   1   1       20.78       23.56      8.36 o 
   7   1   1      111.78      126.72     12.27 o 
   8   1   1       77.07       69.38     11.54 o 
   9   1   1       55.20       72.95     19.98 o 
   0   2   1      933.81      873.55     16.99 o 
   1   2   1     3456.16     3421.62     52.37 o 
   2   2   1     2940.11     2832.92     37.29 o 
   3   2   1      102.56      113.05      5.54 o 
   4   2   1     2184.34     2422.36     40.09 o 
   5   2   1      393.68      403.31     12.60 o 
   6   2   1      362.41      348.23     16.46 o 
   7   2   1       51.23       67.74     11.07 o 
   8   2   1        5.91        9.45      9.93 o 
   9   2   1        1.62       20.44     13.16 o 
   0   3   1     6487.27     6423.77    171.16 o 
   1   3   1     3186.13     2960.08     43.47 o 
   2   3   1     6086.51     5974.06     38.12 o 
   3   3   1      231.31      241.29      8.51 o 
   4   3   1     1471.91     1546.28     21.97 o 
   5   3   1      943.70      935.51     24.37 o 
   6   3   1       52.32       42.80      8.99 o 
   7   3   1      416.37      414.16     19.30 o 
   8   3   1       62.85       66.96     11.76 o 
   9   3   1       28.17       48.05     13.72 o 
   0   4   1      357.87      417.64     21.84 o 
   1   4   1      468.24      428.49     16.07 o 
   2   4   1     1550.18     1533.35     20.54 o 
   3   4   1      298.99      294.57      9.90 o 
   4   4   1      533.53      587.65     19.10 o 
   5   4   1      908.39      880.71     24.75 o 
   6   4   1      159.07      189.73     13.87 o 
   7   4   1       73.71       84.37     11.36 o 
   8   4   1       15.74       11.48     10.22 o 
   9   4   1        0.77        0.33     11.23 o 
   0   5   1     1092.08     1012.87     36.85 o 
   1   5   1      457.38      468.71     18.64 o 
   2   5   1      253.49      242.68     13.41 o 
   3   5   1       55.74       56.82      8.34 o 
   4   5   1      625.63      612.25     21.87 o 
   5   5   1      345.95      356.00     17.40 o 
   6   5   1      357.32      351.20     18.88 o 
   7   5   1      110.52      123.70     14.14 o 
   8   5   1        9.27       19.73     11.58 o 
   9   5   1        0.04        3.49     12.66 o 
   0   6   1       13.96       20.59     13.65 o 
   1   6   1       48.49       64.73     11.19 o 
   2   6   1       47.35       48.14     11.10 o 
   3   6   1      228.46      219.71     13.47 o 
   4   6   1      374.60      357.15     17.05 o 
   5   6   1      493.83      508.19     26.53 o 
   6   6   1       12.36       10.72      9.25 o 
   7   6   1       25.01       27.16     11.18 o 
   8   6   1        0.16      -10.75     10.75 o 
   0   7   1      126.26      144.99     20.46 o 
   1   7   1       77.97       64.80     11.84 o 
   2   7   1       83.37       91.43     12.84 o 
   3   7   1       83.66       79.88     12.65 o 
   4   7   1      205.64      184.61     14.24 o 
   5   7   1      218.67      203.97     17.25 o 
   6   7   1       72.94       74.47     12.46 o 
   7   7   1        8.24       18.85     11.22 o 
   8   7   1       17.02       31.63     15.48 o 
   0   8   1       86.89      103.09     20.87 o 
   1   8   1       24.10       23.77     11.25 o 
   2   8   1       82.95       80.85     13.32 o 
   3   8   1       31.59       29.36     12.03 o 
   4   8   1       36.10       27.83     12.86 o 
   5   8   1      119.93      111.58     14.75 o 
   6   8   1       10.97        0.12      9.77 o 
   7   8   1        5.24       16.63     13.80 o 
   0   9   1       67.53       74.00     20.93 o 
   1   9   1        6.35        4.25     11.53 o 
   2   9   1       30.47       33.19     12.61 o 
   3   9   1       93.02       76.70     14.74 o 
   4   9   1      113.39      104.81     16.18 o 
   5   9   1       17.29       13.06     12.40 o 
   6   9   1       14.52       38.85     20.87 o 
   0  10   1       12.40       10.30     18.20 o 
   1  10   1       11.84       11.29     12.29 o 
   2  10   1        0.75       -5.86     11.45 o 
   3  10   1       21.57       16.10     11.25 o 
   4  10   1        8.85        3.67     12.06 o 
   5  10   1       11.88        7.38     12.84 o 
   0  11   1        2.64      -11.71     17.93 o 
   1  11   1        1.35        6.68     12.94 o 
   2  11   1       26.92       22.98     13.50 o 
   3  11   1        7.49        5.79     11.71 o 
   0   0   2        4.10        2.57      2.57 o 
   1   0   2     4742.02     4966.63     60.90 o 
   2   0   2     1225.69      720.93    516.04 o 
   3   0   2      841.36      670.68    276.68 o 
   4   0   2     5832.54     6384.54     83.99 o 
   5   0   2      380.22      462.51     30.76 o 
   6   0   2       23.06       26.42     11.84 o 
   7   0   2       48.27       64.41     12.53 o 
   8   0   2        3.53        4.20     12.86 o 
   9   0   2        2.54       19.30     20.93 o 
   0   1   2     5074.20     4761.14    187.68 o 
   1   1   2     4856.80     4893.66     54.53 o 
   2   1   2     6830.55     6854.33     42.07 o 
   3   1   2     6012.69     6040.39    630.26 o 
   4   1   2     1956.77     1975.75     25.78 o 
   5   1   2       22.81       35.07      7.10 o 
   6   1   2       11.76       17.43      7.49 o 
   7   1   2       37.78       39.42      9.80 o 
   8   1   2      127.46      107.55     12.80 o 
   9   1   2       15.93       21.40     17.45 o 
   0   2   2     6728.62     6564.50     48.99 o 
   1   2   2     7206.23     6958.76     34.64 o 
   2   2   2     5458.53     5558.23     46.71 o 
   3   2   2      407.39      414.22     10.81 o 
   4   2   2     1474.34     1544.89     23.05 o 
   5   2   2      414.85      387.59     15.77 o 
   6   2   2       97.45      113.24     11.34 o 
   7   2   2       26.45       32.44      9.27 o 
   8   2   2       55.92       67.81     14.11 o 
   9   2   2       25.28       30.59     17.18 o 
   0   3   2     1204.85     1245.64     24.55 o 
   1   3   2      283.57      322.09      9.66 o 
   2   3   2      797.90      752.94     14.68 o 
   3   3   2      835.81      797.28     14.56 o 
   4   3   2      781.40      734.31     15.99 o 
   5   3   2       25.62       20.15      7.84 o 
   6   3   2       56.89       57.87      9.40 o 
   7   3   2      166.75      156.83     13.46 o 
   8   3   2      269.74      259.74     19.22 o 
   9   3   2       31.26       34.62     15.29 o 
   0   4   2     2075.39     2294.96     60.48 o 
   1   4   2     2751.11     2888.65     30.58 o 
   2   4   2     4109.97     3973.49     34.39 o 
   3   4   2      136.52      117.28      7.24 o 
   4   4   2      526.06      500.15     17.92 o 
   5   4   2        6.10       13.22      7.28 o 
   6   4   2      126.96      123.92     12.22 o 
   7   4   2      227.20      243.27     16.15 o 
   8   4   2       49.25       57.81     12.84 o 
   9   4   2       12.47        9.21     12.68 o 
   0   5   2      907.26      965.71     35.02 o 
   1   5   2      990.06      986.51     25.57 o 
   2   5   2      245.99      252.55     13.54 o 
   3   5   2      143.29      132.38     10.61 o 
   4   5   2       36.29       36.29      8.45 o 
   5   5   2      173.05      156.51     12.74 o 
   6   5   2       47.83       71.43     10.96 o 
   7   5   2       29.13       21.42     10.28 o 
   8   5   2      100.89      107.97     15.41 o 
   9   5   2       25.43       32.80     15.40 o 
   0   6   2      820.92      819.65     36.85 o 
   1   6   2      635.80      694.44     24.10 o 
   2   6   2       53.80       60.03     10.91 o 
   3   6   2       50.50       49.39      9.65 o 
   4   6   2       63.65       71.84      9.74 o 
   5   6   2       10.29       11.37      8.26 o 
   6   6   2       11.09       12.36      9.58 o 
   7   6   2       44.14       51.44     12.32 o 
   8   6   2       71.67       89.11     15.43 o 
   0   7   2        0.66       15.11     16.73 o 
   1   7   2      133.10      146.08     14.47 o 
   2   7   2       16.01       10.23      9.38 o 
   3   7   2      174.02      147.25     13.95 o 
   4   7   2      125.38      125.02     13.89 o 
   5   7   2       53.81       44.23     10.69 o 
   6   7   2       12.92        4.47      9.54 o 
   7   7   2       22.87       26.71     11.97 o 
   8   7   2       53.26       60.98     15.07 o 
   0   8   2      320.06      360.92     30.47 o 
   1   8   2      104.51       86.65     13.64 o 
   2   8   2        2.46       -0.36     10.06 o 
   3   8   2       66.71       52.86     12.79 o 
   4   8   2       42.59       48.70     13.51 o 
   5   8   2        3.10       -1.08      9.44 o 
   6   8   2       27.25       34.72     11.44 o 
   7   8   2       73.11       74.29     14.98 o 
   0   9   2       18.07       23.76     18.64 o 
   1   9   2       91.69      101.03     15.38 o 
   2   9   2       52.40       63.85     14.22 o 
   3   9   2       40.61       48.09     12.98 o 
   4   9   2       25.91       17.20     11.73 o 
   5   9   2        3.23        2.74     11.84 o 
   6   9   2        0.21        5.88     12.10 o 
   0  10   2        2.49       12.23     20.02 o 
   1  10   2        0.72        2.36     11.66 o 
   2  10   2        3.98        2.62     11.12 o 
   3  10   2        2.14       -1.94     10.32 o 
   4  10   2        0.50       -0.95     11.41 o 
   5  10   2        0.44        6.34     12.71 o 
   0  11   2        0.29        5.81     19.55 o 
   1  11   2        2.82        8.04     13.55 o 
   2  11   2        3.46        2.42     12.22 o 
   3  11   2        1.71       -3.60     11.58 o 
   1   0   3      296.62      278.64      8.96 o 
   2   0   3     1076.33      995.98     35.27 o 
   3   0   3     1785.31     1803.26     60.59 o 
   4   0   3      242.23      175.40     73.31 o 
   5   0   3       11.26       12.89      9.69 o 
   6   0   3       38.45       33.89     12.63 o 
   7   0   3        7.01        3.41     10.66 o 
   8   0   3       81.37       45.67     16.02 o 
   9   0   3       43.16       54.81     23.19 o 
  10   0   3        6.02        9.01     32.17 o 
   0   1   3     2155.50     1739.54    215.13 o 
   1   1   3    10130.28     9785.41     58.23 o 
   2   1   3      724.14      849.14     15.54 o 
   3   1   3     1892.88     1706.40     95.15 o 
   4   1   3      240.21      286.24     36.45 o 
   5   1   3      286.63      285.48     32.00 o 
   6   1   3       36.21       20.04      7.81 o 
   7   1   3      389.08      368.37     16.69 o 
   8   1   3        5.55       16.91     10.77 o 
   9   1   3       13.71       21.85     15.09 o 
  10   1   3        8.01        7.72     33.46 o 
   0   2   3     1356.23     1358.34     18.86 o 
   1   2   3     1535.59     1520.44     31.46 o 
   2   2   3     1529.00     1376.76    147.78 o 
   3   2   3      136.91      130.02     15.33 o 
   4   2   3      385.16      423.05     48.06 o 
   5   2   3       64.25       53.79      7.71 o 
   6   2   3       83.87       80.60     10.18 o 
   7   2   3      161.73      164.54     13.30 o 
   8   2   3       47.10       22.79     11.43 o 
   9   2   3       30.27       32.53     17.06 o 
   0   3   3      223.05      199.58     11.10 o 
   1   3   3     2260.79     2268.00     22.37 o 
   2   3   3     1537.24     1507.50     19.22 o 
   3   3   3      225.31      228.79      9.17 o 
   4   3   3      700.03      724.26     16.39 o 
   5   3   3       23.25       29.61      8.01 o 
   6   3   3      153.89      138.97     12.22 o 
   7   3   3      224.41      206.84     14.90 o 
   8   3   3        9.62       17.97     10.34 o 
   9   3   3        9.88       14.43     14.79 o 
   0   4   3       30.73       26.32      8.11 o 
   1   4   3     1167.94     1129.43     19.45 o 
   2   4   3      488.91      467.51     12.11 o 
   3   4   3      464.21      456.43     12.80 o 
   4   4   3      449.84      443.40     16.94 o 
   5   4   3      348.15      343.51     16.42 o 
   6   4   3       58.07       59.98      9.83 o 
   7   4   3      103.16       96.53     12.26 o 
   8   4   3       35.92       38.36     11.55 o 
   9   4   3        6.44        7.92     12.97 o 
   0   5   3     1690.81     1715.23     63.06 o 
   1   5   3      281.58      296.85     13.43 o 
   2   5   3       97.94       99.75      8.78 o 
   3   5   3      440.11      426.23     16.66 o 
   4   5   3      250.70      269.37     14.63 o 
   5   5   3      145.86      152.63     12.74 o 
   6   5   3       11.13       16.45      8.50 o 
   7   5   3       10.78       14.58      9.71 o 
   8   5   3        7.55       12.02     12.29 o 
   9   5   3        1.18       -5.30     13.55 o 
   0   6   3        1.70        4.62     13.17 o 
   1   6   3       99.47      108.38     12.70 o 
   2   6   3       21.85       24.22      9.02 o 
   3   6   3       54.55       70.69      9.96 o 
   4   6   3      489.73      446.69     18.98 o 
   5   6   3       38.27       39.57      9.61 o 
   6   6   3      200.08      199.52     17.27 o 
   7   6   3       37.09       40.65     13.04 o 
   8   6   3       23.23       29.31     12.89 o 
   0   7   3      779.60      775.27     38.67 o 
   1   7   3        8.55        7.07      9.16 o 
   2   7   3       97.18       94.92     13.34 o 
   3   7   3       41.84       38.95      9.96 o 
   4   7   3      266.26      264.01     19.76 o 
   5   7   3       24.74       25.39      9.73 o 
   6   7   3       11.44        6.81      9.06 o 
   7   7   3        8.33        5.86     11.23 o 
   8   7   3       14.03       23.64     12.36 o 
   0   8   3       78.22       82.48     19.04 o 
   1   8   3        9.33       15.62     10.77 o 
   2   8   3       90.62       98.49     14.29 o 
   3   8   3       44.84       39.72     12.17 o 
   4   8   3      309.20      352.64     27.49 o 
   5   8   3        6.39        4.28      9.70 o 
   6   8   3       10.73       11.25     10.34 o 
   7   8   3        5.18        7.24     12.81 o 
   0   9   3        0.02        2.92     16.82 o 
   1   9   3       24.86       27.43     12.39 o 
   2   9   3        3.17        7.40     11.35 o 
   3   9   3       27.33       17.51     11.89 o 
   4   9   3       59.35       58.79     14.34 o 
   5   9   3       26.39       15.74     12.35 o 
   6   9   3        0.56       -0.65     10.81 o 
   0  10   3        1.01        9.36     18.13 o 
   1  10   3        2.41       -6.89     10.19 o 
   2  10   3        7.92        7.94     11.73 o 
   3  10   3        6.21        5.06     11.56 o 
   4  10   3       47.99       41.06     13.98 o 
   5  10   3       40.03       30.70     14.04 o 
   0  11   3        4.00       -3.83     16.38 o 
   1  11   3       16.35       10.04     13.00 o 
   2  11   3        1.98        1.09     11.83 o 
   3  11   3       19.07       21.94     14.20 o 
   0   0   4     5798.48     5748.51     47.61 o 
   1   0   4    23739.03    22803.69     98.67 o 
   2   0   4      115.71      101.55      8.17 o 
   3   0   4       90.32       90.70      8.05 o 
   4   0   4     1496.62     1580.81     37.89 o 
   5   0   4      131.04      108.01     21.94 o 
   6   0   4      239.39      170.06     52.51 o 
   7   0   4       17.64        1.50     10.54 o 
   8   0   4       68.10       55.98     19.11 o 
   9   0   4        4.08       17.22     21.37 o 
  10   0   4        6.32        7.72     29.60 o 
   0   1   4     5487.48     4504.10   1506.29 o 
   1   1   4      133.71      132.76      4.74 o 
   2   1   4     2179.56     2157.36     17.36 o 
   3   1   4      195.49      189.33     17.24 o 
   4   1   4      106.61       72.91     12.41 o 
   5   1   4       66.72       46.87      7.21 o 
   6   1   4       20.41       16.11      7.36 o 
   7   1   4      229.56      188.96     27.98 o 
   8   1   4      182.58      151.54     17.85 o 
   9   1   4       18.78       20.99     13.40 o 
  10   1   4        2.76        2.91     19.50 o 
   0   2   4     1564.99     1463.95     19.97 o 
   1   2   4     2145.88     1789.89    201.19 o 
   2   2   4     2284.53     2285.21     22.16 o 
   3   2   4      286.12      280.49      9.59 o 
   4   2   4     1871.42     1981.16     26.03 o 
   5   2   4       45.98       58.29      7.84 o 
   6   2   4      110.88       94.77     13.52 o 
   7   2   4      201.44      164.59     25.84 o 
   8   2   4       53.12       62.81     12.62 o 
   9   2   4        3.23        4.11     13.72 o 
   0   3   4     3465.24     3295.69     59.45 o 
   1   3   4       20.32       18.02      4.06 o 
   2   3   4      906.19      892.49     15.25 o 
   3   3   4       71.83       81.59     10.30 o 
   4   3   4      457.08      454.12     50.21 o 
   5   3   4       68.68       42.25      8.67 o 
   6   3   4      205.53      186.37     25.01 o 
   7   3   4      131.81      131.17     14.77 o 
   8   3   4       98.40      101.77     14.17 o 
   9   3   4        0.61        5.75     14.31 o 
   0   4   4      330.01      310.39     15.34 o 
   1   4   4     1328.79     1345.07     19.87 o 
   2   4   4      341.20      341.15     14.43 o 
   3   4   4       35.25       34.17      5.95 o 
   4   4   4      453.68      448.03     16.95 o 
   5   4   4      330.66      340.98     16.20 o 
   6   4   4      266.12      268.30     15.86 o 
   7   4   4       92.72       88.25     13.07 o 
   8   4   4       82.75      110.57     14.90 o 
   9   4   4        1.05        9.24     14.18 o 
   0   5   4     1565.14     1469.57     34.63 o 
   1   5   4      287.12      297.45     12.42 o 
   2   5   4      290.96      317.70     11.10 o 
   3   5   4      324.82      347.04     16.82 o 
   4   5   4      239.72      283.32     14.89 o 
   5   5   4      309.89      303.13     16.24 o 
   6   5   4       14.04       13.07      8.92 o 
   7   5   4       93.62      106.49     14.34 o 
   8   5   4       14.31        8.88     10.81 o 
   9   5   4        0.43        5.08     13.47 o 
   0   6   4        6.55       22.52     13.65 o 
   1   6   4      107.21      107.24     12.98 o 
   2   6   4       95.57      107.49      9.77 o 
   3   6   4        4.17       11.79      8.42 o 
   4   6   4      103.01      107.15     12.40 o 
   5   6   4      334.11      299.51     17.16 o 
   6   6   4       32.13       29.58     10.08 o 
   7   6   4       22.09       19.22     10.84 o 
   8   6   4       40.88       38.48     12.46 o 
   0   7   4       27.48       41.38     14.99 o 
   1   7   4      231.44      244.33     17.36 o 
   2   7   4       88.22       84.80     12.75 o 
   3   7   4       88.37       89.27     11.81 o 
   4   7   4      248.80      254.64     19.93 o 
   5   7   4      235.78      271.35     21.33 o 
   6   7   4        8.04        3.37      9.39 o 
   7   7   4       15.47       11.83     10.88 o 
   8   7   4        0.70        3.74     11.64 o 
   0   8   4       22.64       12.87     15.47 o 
   1   8   4      121.28      113.54     14.47 o 
   2   8   4       33.69       23.46     11.55 o 
   3   8   4        7.14        5.04     10.65 o 
   4   8   4       55.32       70.35     13.04 o 
   5   8   4      198.53      200.69     22.96 o 
   6   8   4       15.95       14.27     11.90 o 
   7   8   4        8.55       -3.79     13.81 o 
   0   9   4       59.52       53.85     20.46 o 
   1   9   4       35.32       37.28     12.75 o 
   2   9   4       88.63       82.87     15.13 o 
   3   9   4        5.21        7.77     12.14 o 
   4   9   4       25.26       29.99     12.99 o 
   5   9   4       11.80        7.94     12.19 o 
   6   9   4        1.94       -3.96     11.41 o 
   0  10   4        5.70        5.15     17.22 o 
   1  10   4        2.13        4.80     10.93 o 
   2  10   4        0.98       -3.10     11.43 o 
   3  10   4        3.01       11.38     12.63 o 
   4  10   4        3.20       -1.46     11.87 o 
   5  10   4        5.26       -3.63     12.19 o 
   0  11   4        1.49        8.56     17.93 o 
   1  11   4        2.09        2.67     12.95 o 
   2  11   4        0.71        8.66     12.23 o 
   3  11   4        5.91        3.52     13.49 o 
   1   0   5       15.85       28.08     20.59 o 
   2   0   5     1609.93     1623.96     74.09 o 
   3   0   5     1451.36     1553.24     83.21 o 
   4   0   5      924.56      979.26     23.66 o 
   5   0   5       90.98       98.74     11.96 o 
   6   0   5      442.65      426.04     20.54 o 
   7   0   5      170.81      158.31     22.74 o 
   8   0   5        6.05        8.47     21.23 o 
   9   0   5        1.59        5.24     18.85 o 
  10   0   5       11.95       -1.29     28.31 o 
   0   1   5       42.80       35.13      6.89 o 
   1   1   5     1017.62     1023.69     13.45 o 
   2   1   5       33.51       27.07      3.54 o 
   3   1   5      477.33      474.89     11.90 o 
   4   1   5      166.02      157.81      9.29 o 
   5   1   5       80.91       78.30      8.70 o 
   6   1   5        2.56        5.19      6.43 o 
   7   1   5       74.78       56.30      9.60 o 
   8   1   5      115.84       98.50     16.22 o 
   9   1   5        6.54       12.10     14.82 o 
  10   1   5        4.06        6.51     17.78 o 
   0   2   5     3062.15     2724.10     62.43 o 
   1   2   5     4845.75     4672.65     30.02 o 
   2   2   5     1495.62     1404.78     16.88 o 
   3   2   5       72.05       67.75      5.95 o 
   4   2   5      242.98      236.97     10.13 o 
   5   2   5       33.92       38.80      7.14 o 
   6   2   5      224.22      221.05     13.47 o 
   7   2   5       53.03       36.51      9.77 o 
   8   2   5       17.28       33.34     16.59 o 
   9   2   5        7.07        9.90     14.55 o 
   0   3   5       31.61       19.36      6.40 o 
   1   3   5      721.97      663.29     11.53 o 
   2   3   5      885.31      765.67     73.67 o 
   3   3   5      721.57      727.38     15.64 o 
   4   3   5       72.08       78.66      7.45 o 
   5   3   5       64.79       76.87      9.74 o 
   6   3   5      148.82      159.11     12.71 o 
   7   3   5       37.48       39.75     10.59 o 
   8   3   5       91.05       99.55     16.91 o 
   9   3   5        6.12       10.55     14.28 o 
   0   4   5     2062.80     2171.33     37.85 o 
   1   4   5     1826.07     1789.42     29.83 o 
   2   4   5      180.27      165.20     14.46 o 
   3   4   5      140.15      142.66      8.71 o 
   4   4   5      233.59      183.85     24.22 o 
   5   4   5      140.72      139.95     17.07 o 
   6   4   5      341.46      279.06     27.68 o 
   7   4   5       41.56       33.28     10.31 o 
   8   4   5       25.20       25.73     13.18 o 
   9   4   5        5.96        3.60     14.46 o 
   0   5   5      740.80      752.14     25.24 o 
   1   5   5      265.94      266.48     10.83 o 
   2   5   5      194.47      214.95      9.78 o 
   3   5   5      421.75      458.38     18.96 o 
   4   5   5       64.25       74.55      9.51 o 
   5   5   5      208.82      216.25     14.38 o 
   6   5   5       22.37       29.01      9.53 o 
   7   5   5       61.97       62.50     12.60 o 
   8   5   5       51.14       61.81     13.68 o 
   9   5   5        0.53        4.16     15.90 o 
   0   6   5      932.14     1028.60     40.92 o 
   1   6   5      251.88      240.65     13.88 o 
   2   6   5       76.15       75.74      9.10 o 
   3   6   5       80.18       84.47     10.92 o 
   4   6   5      232.25      220.08     15.88 o 
   5   6   5       13.73       22.75      9.10 o 
   6   6   5      103.70      110.12     13.25 o 
   7   6   5       67.73       64.40     13.44 o 
   8   6   5       39.54       56.84     13.53 o 
   0   7   5      229.80      232.06     23.19 o 
   1   7   5        2.81       10.60      9.41 o 
   2   7   5      203.29      212.50     16.86 o 
   3   7   5        7.68        4.48      8.45 o 
   4   7   5       48.25       54.41     11.57 o 
   5   7   5        9.13        8.03      9.70 o 
   6   7   5       28.15       22.44     12.20 o 
   7   7   5       56.24       59.46     13.54 o 
   8   7   5       18.10       27.07     12.83 o 
   0   8   5        0.30       -0.64     12.74 o 
   1   8   5      208.20      203.71     17.69 o 
   2   8   5       76.97       60.93     13.78 o 
   3   8   5       32.30       24.96     12.17 o 
   4   8   5       43.08       40.35     11.49 o 
   5   8   5       32.10       38.93     12.21 o 
   6   8   5        7.16        8.72     11.37 o 
   7   8   5       23.57       27.88     14.05 o 
   0   9   5        8.66        5.87     14.47 o 
   1   9   5       80.92      109.25     16.07 o 
   2   9   5       46.86       45.79     13.44 o 
   3   9   5       46.97       47.99     14.29 o 
   4   9   5        5.63       10.19     12.14 o 
   5   9   5        3.69        6.00     10.19 o 
   6   9   5        0.93        1.39     12.12 o 
   0  10   5        5.83       14.63     17.22 o 
   1  10   5       24.13       23.82     12.49 o 
   2  10   5        0.63        5.88     12.14 o 
   3  10   5        2.28        6.32     12.00 o 
   4  10   5        5.35        8.53     12.61 o 
   5  10   5       23.57       23.28     13.57 o 
   0  11   5        0.24       -9.27     17.31 o 
   1  11   5        4.77       -1.99     11.90 o 
   2  11   5        2.08        0.98     12.45 o 
   3  11   5       17.57       24.31     14.16 o 
   0   0   6     1092.10      960.02     19.30 o 
   1   0   6    14423.87    14090.99     81.89 o 
   2   0   6       13.19       15.48      3.86 o 
   3   0   6      494.36      418.62     22.21 o 
   4   0   6     2919.47     3065.36     40.54 o 
   5   0   6       69.99       72.04     10.85 o 
   6   0   6      222.45      228.36     16.45 o 
   7   0   6        0.40        1.33     14.08 o 
   8   0   6       70.79       94.47     23.19 o 
   9   0   6        0.22        7.72     18.20 o 
  10   0   6       35.31       45.16     23.61 o 
   0   1   6     1003.60      953.03     47.45 o 
   1   1   6    12724.34    12137.98    136.93 o 
   2   1   6     1780.70     1806.22     18.40 o 
   3   1   6      989.65      974.93     17.36 o 
   4   1   6      103.23      109.60      8.23 o 
   5   1   6      217.51      214.79     10.05 o 
   6   1   6      112.53      110.79      8.85 o 
   7   1   6      204.34      192.93     14.96 o 
   8   1   6        8.06       16.73     12.44 o 
   9   1   6       24.51       15.44     15.84 o 
   0   2   6     1281.67     1131.34     18.67 o 
   1   2   6     2677.41     2698.14     19.84 o 
   2   2   6     1183.36     1116.94     14.06 o 
   3   2   6       58.49       72.44      5.28 o 
   4   2   6     1437.26     1429.42     22.23 o 
   5   2   6      198.65      178.14     10.44 o 
   6   2   6        5.89        1.09      7.19 o 
   7   2   6        4.64        3.35      9.02 o 
   8   2   6       15.49       27.90     12.75 o 
   9   2   6       17.41       22.29     15.72 o 
   0   3   6       69.05       51.28      6.47 o 
   1   3   6     1825.14     1605.90    118.50 o 
   2   3   6     1167.66     1245.97     24.12 o 
   3   3   6      298.86      293.82     10.76 o 
   4   3   6      879.86      815.72     18.00 o 
   5   3   6      278.01      259.46     14.02 o 
   6   3   6       48.07       50.78      9.71 o 
   7   3   6      334.33      339.95     23.09 o 
   8   3   6       28.17       24.09     15.46 o 
   9   3   6       15.10       37.87     14.95 o 
   0   4   6       69.41       80.03     10.14 o 
   1   4   6     1980.80     2016.91     22.57 o 
   2   4   6      285.64      291.29      8.89 o 
   3   4   6     1142.88      952.93    130.04 o 
   4   4   6       76.02       79.14      9.20 o 
   5   4   6      231.88      214.67     13.75 o 
   6   4   6      177.81      183.55     13.68 o 
   7   4   6       13.81       14.96     10.26 o 
   8   4   6       30.02       49.74     14.34 o 
   9   4   6        2.89       10.31     14.58 o 
   0   5   6      182.22      142.72     13.77 o 
   1   5   6      560.05      613.57     14.24 o 
   2   5   6      396.92      377.15     12.02 o 
   3   5   6       63.39       52.82      8.24 o 
   4   5   6      635.63      692.30     21.62 o 
   5   5   6      198.53      190.32     27.19 o 
   6   5   6      182.48      189.69     15.86 o 
   7   5   6       11.49        2.42      9.55 o 
   8   5   6        4.24        5.71     12.66 o 
   9   5   6       25.35       19.68     16.80 o 
   0   6   6        8.64       18.38      9.36 o 
   1   6   6      132.41      117.53     10.98 o 
   2   6   6       20.32       20.39      7.46 o 
   3   6   6      141.33      139.31     12.85 o 
   4   6   6      243.02      232.12     16.30 o 
   5   6   6       43.01       36.84     10.71 o 
   6   6   6        9.81       10.36      9.76 o 
   7   6   6       35.45       26.90     11.16 o 
   8   6   6       10.54       11.64     13.31 o 
   0   7   6      274.74      275.96     25.92 o 
   1   7   6       57.41       40.51     11.33 o 
   2   7   6      233.42      249.44     16.05 o 
   3   7   6        5.01       -1.44      8.55 o 
   4   7   6      134.91      128.01     14.43 o 
   5   7   6       32.17       35.75     11.35 o 
   6   7   6        5.97        2.91     10.59 o 
   7   7   6        2.39        6.28     12.23 o 
   8   7   6        6.32       -1.62     13.46 o 
   0   8   6      102.72       88.38     18.20 o 
   1   8   6       31.12       31.12     11.87 o 
   2   8   6       14.74        3.67     10.32 o 
   3   8   6       48.50       54.11     12.08 o 
   4   8   6       80.41       72.40     12.79 o 
   5   8   6       18.10       25.58     11.74 o 
   6   8   6       16.00       25.39     12.30 o 
   7   8   6       37.93       38.64     14.50 o 
   0   9   6        2.60       14.52     15.44 o 
   1   9   6       21.44       18.71     12.27 o 
   2   9   6       34.75       33.32     12.49 o 
   3   9   6       36.94       56.70     14.59 o 
   4   9   6       17.70       10.96     12.49 o 
   5   9   6        1.06       -2.94     10.81 o 
   6   9   6        1.55        7.21     12.29 o 
   0  10   6       30.09       31.58     16.82 o 
   1  10   6       20.75       12.67     11.83 o 
   2  10   6        3.54        1.87     11.50 o 
   3  10   6       11.04       11.56     13.09 o 
   4  10   6        6.60        9.26     13.11 o 
   5  10   6       12.97       22.11     14.82 o 
   0  11   6        4.15       15.27     16.82 o 
   1  11   6        1.69        8.12     12.88 o 
   2  11   6        5.72       -3.60     12.53 o 
   3  11   6       11.55       14.03     13.67 o 
   1   0   7     1701.13     1745.90     28.95 o 
   2   0   7     6134.99     6014.42     40.13 o 
   3   0   7      296.66      279.39     16.16 o 
   4   0   7       42.59       53.71      8.26 o 
   5   0   7      172.98      162.14     12.95 o 
   6   0   7       84.39       73.50     12.27 o 
   7   0   7      183.93      196.32     24.00 o 
   9   0   7       10.38       24.90     19.55 o 
   0   1   7      182.25      193.85      7.69 o 
   1   1   7     2192.23     2066.57     61.75 o 
   2   1   7      854.31      792.29     11.02 o 
   3   1   7     1214.42     1304.72     14.45 o 
   4   1   7     1614.78     1507.78     20.05 o 
   5   1   7      102.48      106.01      8.91 o 
   6   1   7      978.96     1026.84     22.78 o 
   7   1   7       27.58       29.05     12.00 o 
   8   1   7       24.36       28.02     13.00 o 
   0   2   7     1231.63     1000.42    221.30 o 
   1   2   7       26.87       37.27      4.02 o 
   2   2   7     2256.88     2296.61     25.14 o 
   3   2   7      870.00      805.10     13.07 o 
   4   2   7      255.23      251.78     10.59 o 
   5   2   7       54.15       62.23      8.05 o 
   6   2   7       17.85       22.05      8.16 o 
   7   2   7       43.57       48.92     10.84 o 
   8   2   7      162.69      169.58     23.75 o 
   9   2   7        5.65      -10.44     13.40 o 
   0   3   7     1240.20     1177.26     32.10 o 
   1   3   7      158.19      140.07     13.91 o 
   2   3   7      288.36      287.05      8.90 o 
   3   3   7      298.38      293.99      8.66 o 
   4   3   7       19.65       17.17      5.95 o 
   5   3   7        7.74       12.80      6.93 o 
   6   3   7      542.54      536.26     22.77 o 
   7   3   7       25.60       21.87     10.36 o 
   8   3   7       40.70       56.77     15.27 o 
   9   3   7       38.61       52.73     16.05 o 
   0   4   7      259.43      264.02     19.36 o 
   1   4   7      328.01      356.59     10.45 o 
   2   4   7       52.40       37.48      6.79 o 
   3   4   7      103.16      107.37      9.04 o 
   4   4   7      336.26      330.21     12.95 o 
   5   4   7       58.30       55.82      9.16 o 
   6   4   7       77.40       77.84     11.50 o 
   7   4   7       22.70       24.34     10.68 o 
   8   4   7       38.44       34.50     15.33 o 
   9   4   7       12.34       20.30     14.18 o 
   0   5   7        4.55       17.55      8.71 o 
   1   5   7      638.10      675.37     15.27 o 
   2   5   7      104.77      110.95      7.67 o 
   3   5   7      423.52      438.86     15.98 o 
   4   5   7       64.34       52.50      9.87 o 
   5   5   7       28.18       31.88      8.29 o 
   6   5   7       49.94       56.20     10.96 o 
   7   5   7       23.21       21.74     10.78 o 
   8   5   7        7.52        5.47     12.39 o 
   9   5   7       10.47       31.09     17.02 o 
   0   6   7       77.85       80.57     12.59 o 
   1   6   7      159.35      160.25      9.65 o 
   2   6   7       31.86       40.04      8.11 o 
   3   6   7       88.03       87.05     11.55 o 
   4   6   7      100.77      116.72     13.18 o 
   5   6   7        0.91        2.20      8.88 o 
   6   6   7       53.13       45.01     11.73 o 
   7   6   7       70.82       73.75     13.36 o 
   8   6   7        4.38        5.34     13.82 o 
   0   7   7      132.02      117.13     19.30 o 
   1   7   7      321.15      344.25     17.04 o 
   2   7   7      250.46      239.08     15.86 o 
   3   7   7       81.20       80.68     12.03 o 
   4   7   7      147.81      152.36     15.20 o 
   5   7   7       32.57       33.38     11.71 o 
   6   7   7       19.78       10.65     11.56 o 
   7   7   7       17.45       15.14     12.31 o 
   0   8   7       40.03       43.11     17.29 o 
   1   8   7       16.86       15.27     10.97 o 
   2   8   7       56.15       52.99     12.86 o 
   3   8   7       45.05       40.30     11.12 o 
   4   8   7        5.16        5.44     10.46 o 
   5   8   7       14.23       14.73     11.63 o 
   6   8   7        7.28       -0.06     10.37 o 
   7   8   7       10.89        4.05     12.42 o 
   0   9   7       19.02       13.57     15.90 o 
   1   9   7        5.30       10.08     11.19 o 
   2   9   7       20.96       10.97     12.09 o 
   3   9   7       31.46       29.99     13.34 o 
   4   9   7       20.28       18.51     11.52 o 
   5   9   7        0.56       -8.71     10.85 o 
   6   9   7        6.32        8.81     12.20 o 
   0  10   7        4.35       13.51     15.47 o 
   1  10   7        1.83      -10.97     10.97 o 
   2  10   7        5.53        4.15     12.49 o 
   3  10   7       15.93        6.96     13.49 o 
   4  10   7       16.68       23.93     14.34 o 
   5  10   7       15.24       29.52     16.09 o 
   0  11   7       15.32       23.01     18.50 o 
   1  11   7        0.95        7.80     13.17 o 
   2  11   7       11.48       10.86     12.99 o 
   3  11   7       13.74       23.40     15.12 o 
   0   0   8    18762.09    19111.52    120.97 o 
   1   0   8      542.68      578.81     39.25 o 
   2   0   8     2416.02     2385.95     25.23 o 
   3   0   8        0.00        3.66      5.03 o 
   4   0   8       81.78       66.08     12.82 o 
   5   0   8       89.57       99.58     11.53 o 
   6   0   8     1200.75     1144.26     36.73 o 
   7   0   8        0.06       13.12     14.08 o 
   8   0   8       75.37       82.36     29.60 o 
   9   0   8        0.34       11.17     18.50 o 
   0   1   8      874.88      822.87     20.59 o 
   1   1   8     7043.13     7006.75     91.85 o 
   2   1   8      445.61      463.80      8.65 o 
   3   1   8     1386.10     1399.99     18.83 o 
   4   1   8      151.70      148.63      7.06 o 
   5   1   8      984.99      960.77     18.43 o 
   6   1   8        2.57        7.55      7.58 o 
   7   1   8      159.83      134.42     16.76 o 
   8   1   8        7.64        8.43     12.30 o 
   9   1   8        0.43       -2.80     14.28 o 
   0   2   8      195.84      224.16     70.01 o 
   1   2   8     1074.24     1051.08     16.79 o 
   2   2   8     2105.49     2183.61     19.89 o 
   3   2   8      336.97      364.23      8.99 o 
   4   2   8      233.90      234.00      9.71 o 
   5   2   8      762.92      738.98     17.45 o 
   6   2   8      229.35      220.40     13.96 o 
   7   2   8       28.64       25.33     11.77 o 
   8   2   8       23.50       35.14     14.21 o 
   9   2   8       24.24       32.34     15.95 o 
   0   3   8     5109.44     4985.15    228.65 o 
   1   3   8      618.12      549.47     10.95 o 
   2   3   8       89.31       93.95      6.06 o 
   3   3   8     1746.51     1722.84     32.46 o 
   4   3   8      102.27       93.34      8.24 o 
   5   3   8      140.44      149.22     10.05 o 
   6   3   8       25.25       31.04     10.12 o 
   7   3   8       19.63       19.55     11.12 o 
   8   3   8        4.32        2.73     12.10 o 
   9   3   8       51.75       66.87     16.36 o 
   0   4   8     1596.54     1598.07     62.73 o 
   1   4   8      716.25      702.67     14.14 o 
   2   4   8     2712.26     2863.06     38.39 o 
   3   4   8       88.96       98.50      8.53 o 
   4   4   8      106.65      111.61      9.80 o 
   5   4   8       92.35       99.91     10.78 o 
   6   4   8       89.00       79.04     11.71 o 
   7   4   8      229.95      224.77     23.91 o 
   8   4   8       16.67       18.70     13.21 o 
   9   4   8       19.41       17.27     14.45 o 
   0   5   8      548.73      563.76     36.73 o 
   1   5   8      730.16      739.71     16.20 o 
   2   5   8      741.12      745.44     15.84 o 
   3   5   8       16.80       13.57      7.22 o 
   4   5   8       22.66       37.01      9.64 o 
   5   5   8      372.72      360.17     18.94 o 
   6   5   8      136.87      144.88     14.80 o 
   7   5   8        4.61       12.24     10.30 o 
   8   5   8       15.24       11.89     14.88 o 
   0   6   8      124.97      140.36     14.82 o 
   1   6   8      182.40      195.70     10.23 o 
   2   6   8      443.47      428.70     16.36 o 
   3   6   8       22.41       21.04      9.14 o 
   4   6   8        4.20        7.63      8.83 o 
   5   6   8       25.38       27.02     10.37 o 
   6   6   8       56.29       72.35     14.24 o 
   7   6   8      123.47      142.27     16.28 o 
   8   6   8        3.19        9.42     12.68 o 
   0   7   8       14.66       20.36     11.32 o 
   1   7   8      217.33      225.12     14.49 o 
   2   7   8      289.23      273.61     16.63 o 
   3   7   8       70.06       66.28     11.40 o 
   4   7   8        7.71        9.21      9.77 o 
   5   7   8       68.78       56.97     13.73 o 
   6   7   8       18.42       26.49     12.22 o 
   7   7   8        5.89       15.14     12.49 o 
   0   8   8       48.99       37.06     18.02 o 
   1   8   8       55.00       52.83     11.87 o 
   2   8   8       52.45       54.13     13.15 o 
   3   8   8       33.22       29.83     11.08 o 
   4   8   8       66.99       76.53     13.57 o 
   5   8   8        4.34        1.36     10.80 o 
   6   8   8       11.08       10.14     11.62 o 
   7   8   8       10.57        8.11     12.38 o 
   0   9   8       29.31       39.10     17.73 o 
   1   9   8      166.11      170.79     17.81 o 
   2   9   8       72.27       48.65     13.57 o 
   3   9   8       21.00       20.22     13.53 o 
   4   9   8        0.81        5.16     10.38 o 
   5   9   8        0.66        2.33     12.06 o 
   6   9   8        4.65        8.63     12.15 o 
   0  10   8        0.04        5.15     14.56 o 
   1  10   8        0.65        1.94     10.37 o 
   2  10   8       19.17       23.94     13.53 o 
   3  10   8        2.92        4.80     12.75 o 
   4  10   8        8.29       -4.08     13.77 o 
   5  10   8       13.42       10.49     15.84 o 
   0  11   8        9.17        2.57     16.38 o 
   1  11   8       16.52       12.73     13.19 o 
   2  11   8       21.18       26.12     14.77 o 
   3  11   8       10.82       13.89     14.64 o 
   1   0   9      107.26       99.94      5.46 o 
   2   0   9     9618.08     9750.14     79.24 o 
   3   0   9       29.85       20.20      5.30 o 
   4   0   9     1010.33     1096.67     76.78 o 
   5   0   9      521.39      524.38     20.20 o 
   6   0   9        0.04        2.33     14.47 o 
   7   0   9      249.87      222.90     25.92 o 
   8   0   9       54.29       30.89     25.74 o 
   9   0   9       19.33       27.67     19.11 o 
   0   1   9       85.30       87.36      6.78 o 
   1   1   9     2902.98     2866.28     50.02 o 
   2   1   9     1082.65     1132.00     15.86 o 
   3   1   9      764.44      789.79     10.61 o 
   4   1   9      419.93      401.53     10.00 o 
   5   1   9       33.55       26.74      6.68 o 
   6   1   9      436.88      383.70     21.33 o 
   7   1   9       58.02       61.89     13.64 o 
   8   1   9        3.44        7.19     11.76 o 
   9   1   9       81.54       92.56     20.32 o 
   0   2   9     1623.05     1516.17    216.52 o 
   1   2   9     2590.65     2445.42     27.32 o 
   2   2   9      698.28      720.76     21.48 o 
   3   2   9      365.90      377.72      9.83 o 
   4   2   9      606.55      655.28     13.34 o 
   5   2   9      293.09      308.56     12.00 o 
   6   2   9       18.84       18.40      7.72 o 
   7   2   9      129.78      140.89     17.23 o 
   8   2   9       65.07       63.88     15.84 o 
   9   2   9        1.56       -0.07     13.93 o 
   0   3   9      949.11      875.11     33.37 o 
   1   3   9       21.67       20.74      4.49 o 
   2   3   9     1251.14     1243.39     38.85 o 
   3   3   9      935.64     1013.55     16.16 o 
   4   3   9      274.89      283.28     11.04 o 
   5   3   9        1.75        5.01      6.09 o 
   6   3   9      132.47      124.89     12.34 o 
   7   3   9      107.37      130.72     17.75 o 
   8   3   9       70.56       71.67     16.01 o 
   9   3   9       30.56       38.62     15.24 o 
   0   4   9       18.96       17.65      6.34 o 
   1   4   9       44.99       51.02      6.33 o 
   2   4   9      356.31      352.84     10.80 o 
   3   4   9        8.53       10.32      6.63 o 
   4   4   9       34.26       32.70      7.83 o 
   5   4   9       31.49       33.88      9.27 o 
   6   4   9      199.51      205.23     16.34 o 
   7   4   9        8.71        7.28     10.08 o 
   8   4   9       35.06       42.47     14.76 o 
   9   4   9       16.56       38.38     14.78 o 
   0   5   9       54.25       37.01      8.42 o 
   1   5   9       13.08       20.90      5.62 o 
   2   5   9      109.16       98.54     10.93 o 
   3   5   9       63.63       77.75      8.23 o 
   4   5   9        4.39        5.29      8.94 o 
   5   5   9       66.60       71.79     12.34 o 
   6   5   9      322.08      333.75     22.22 o 
   7   5   9       13.59       14.49     11.47 o 
   8   5   9        2.09       -4.38     11.53 o 
   0   6   9      350.45      325.67     18.56 o 
   1   6   9       42.06       39.52      7.09 o 
   2   6   9        7.54       10.41      6.39 o 
   3   6   9       52.94       67.81     10.81 o 
   4   6   9        2.12        3.80      9.02 o 
   5   6   9       78.34       62.03     13.21 o 
   6   6   9       35.42       33.17     13.19 o 
   7   6   9       37.76       37.32     15.60 o 
   8   6   9       36.41       56.47     18.38 o 
   0   7   9        2.64        4.36      9.57 o 
   1   7   9       94.17       98.66      9.95 o 
   2   7   9      187.53      209.78     15.27 o 
   3   7   9      243.35      244.13     17.27 o 
   4   7   9       21.26       26.17     10.98 o 
   5   7   9       34.72       33.56     12.75 o 
   6   7   9      115.29      106.19     17.32 o 
   7   7   9        5.74        7.03     13.53 o 
   0   8   9       53.60       60.48     18.20 o 
   1   8   9       16.60       21.77     10.97 o 
   2   8   9       77.17       75.04     13.94 o 
   3   8   9       91.11       89.58     13.38 o 
   4   8   9        7.40        7.79     10.72 o 
   5   8   9       35.03       29.22     12.62 o 
   6   8   9       10.85       14.41     12.20 o 
   7   8   9       28.71       35.10     17.00 o 
   0   9   9       40.03       43.75     18.20 o 
   1   9   9        0.28       -0.19     10.57 o 
   2   9   9       15.23       12.20     12.12 o 
   3   9   9      149.30      146.54     18.58 o 
   4   9   9        0.56       -5.90     11.75 o 
   5   9   9       25.24       21.69     13.44 o 
   6   9   9        4.72       -1.98     11.09 o 
   0  10   9        2.07        1.93     15.47 o 
   1  10   9       36.94       37.94     12.61 o 
   2  10   9        1.57       -5.98     11.87 o 
   3  10   9       38.97       59.24     15.64 o 
   4  10   9        2.18       10.50     15.69 o 
   0  11   9       10.72       13.77     16.82 o 
   1  11   9        8.84        8.19     11.79 o 
   2  11   9       10.74       16.68     14.13 o 
   3  11   9       26.60       32.71     16.01 o 
   0   0  10     2943.62     3119.41     43.75 o 
   1   0  10       35.69       30.89      5.24 o 
   2   0  10      210.17      242.68     22.52 o 
   3   0  10      730.94      816.43     23.16 o 
   4   0  10      246.82      224.45     14.13 o 
   5   0  10       28.87       33.39      9.26 o 
   6   0  10      126.90      183.73     25.28 o 
   7   0  10      298.22      286.99     28.57 o 
   8   0  10        2.92        6.43     21.88 o 
   9   0  10       72.33       80.68     25.01 o 
   0   1  10     1956.27     1993.51     32.82 o 
   1   1  10      952.43      900.92     11.57 o 
   2   1  10     2318.59     2454.33    144.02 o 
   3   1  10       69.43       66.30      5.38 o 
   4   1  10      231.20      222.52      7.57 o 
   5   1  10      198.93      184.14     11.48 o 
   6   1  10     1210.07     1160.57     35.16 o 
   7   1  10      102.53       99.46     13.13 o 
   8   1  10       17.50       23.88     12.68 o 
   9   1  10       35.30       33.11     16.99 o 
   0   2  10       13.94       11.41      5.42 o 
   1   2  10     1234.22     1272.70     58.94 o 
   2   2  10     1201.83     1258.69     15.45 o 
   3   2  10      118.13      130.23      6.78 o 
   4   2  10      178.74      180.53      8.05 o 
   5   2  10       77.30       83.55      8.65 o 
   6   2  10      348.95      362.58     17.50 o 
   7   2  10      272.06      244.90     21.28 o 
   8   2  10       10.25       12.19     13.02 o 
   9   2  10       43.09       47.79     16.53 o 
   0   3  10      277.90      294.22     18.62 o 
   1   3  10     2948.74     2908.73     25.12 o 
   2   3  10     1404.20     1554.33     19.27 o 
   3   3  10       39.71       34.39      5.54 o 
   4   3  10       39.71       47.44      6.87 o 
   5   3  10       52.37       49.97      8.24 o 
   6   3  10      259.97      257.14     17.94 o 
   7   3  10        0.38        9.76     12.03 o 
   8   3  10        4.08        1.54     11.80 o 
   9   3  10        2.10       19.01     13.97 o 
   0   4  10      107.64      109.07     13.12 o 
   1   4  10      104.79       92.56     11.92 o 
   2   4  10     2040.22     2065.03     31.75 o 
   3   4  10      323.79      350.55     12.68 o 
   4   4  10      235.56      230.30     11.84 o 
   5   4  10       66.00       47.77     10.19 o 
   6   4  10      682.40      672.37     26.79 o 
   7   4  10       87.86       87.79     14.01 o 
   8   4  10       11.82        9.95     11.58 o 
   9   4  10       14.74       21.57     14.62 o 
   0   5  10      155.10      157.66     12.64 o 
   1   5  10      319.78      323.13     10.81 o 
   2   5  10      315.05      321.28     25.68 o 
   3   5  10      129.89      122.79      9.53 o 
   4   5  10        1.47       -3.98      8.00 o 
   5   5  10       17.21       12.10      9.49 o 
   6   5  10      234.34      233.31     19.73 o 
   7   5  10       19.65       18.62     10.97 o 
   8   5  10        2.25        4.34     12.15 o 
   0   6  10       59.14       49.35     10.24 o 
   1   6  10       23.76       18.51      6.20 o 
   2   6  10      134.53      150.61     10.22 o 
   3   6  10       37.46       29.94      8.87 o 
   4   6  10       86.04       92.75     12.66 o 
   5   6  10        4.78       -2.07     10.11 o 
   6   6  10      148.52      142.38     17.61 o 
   7   6  10      103.03       95.88     19.00 o 
   8   6  10        2.00       10.70     12.92 o 
   0   7  10       33.00       34.21     10.02 o 
   1   7  10      254.93      243.20     13.24 o 
   2   7  10       48.02       45.23     10.18 o 
   3   7  10       80.20       87.76     12.48 o 
   4   7  10       14.26       16.31      9.88 o 
   5   7  10        7.67       19.31     13.00 o 
   6   7  10       56.63       64.44     14.50 o 
   7   7  10        3.72       -5.84     13.11 o 
   0   8  10        3.21        3.86     10.23 o 
   1   8  10      118.18      120.52     12.11 o 
   2   8  10       12.82       23.17     11.50 o 
   3   8  10       27.12       28.81     11.01 o 
   4   8  10       50.80       48.20     13.92 o 
   5   8  10        6.76        4.14     12.26 o 
   6   8  10       13.11       14.96     12.96 o 
   7   8  10        8.65       13.12     14.33 o 
   0   9  10        0.07       -0.08     14.16 o 
   1   9  10        0.58        4.49     10.77 o 
   2   9  10       17.66       13.50     11.63 o 
   3   9  10       29.23       40.91     13.92 o 
   4   9  10       34.11       46.82     13.94 o 
   5   9  10        2.99        7.62     12.65 o 
   6   9  10       15.90       16.03     13.08 o 
   0  10  10        3.35       -5.73     14.83 o 
   1  10  10       20.97       12.80     11.62 o 
   2  10  10        2.60        1.72     11.87 o 
   3  10  10        6.52        6.59     12.94 o 
   4  10  10        1.62        5.76     16.09 o 
   0  11  10        0.99        7.99     17.22 o 
   1  11  10        3.01       13.98     12.23 o 
   2  11  10       17.72       12.46     13.27 o 
   1   0  11       54.87       58.16      5.46 o 
   2   0  11     1619.57     1701.66     33.56 o 
   3   0  11        3.88        4.29      5.24 o 
   4   0  11      449.19      438.26     13.64 o 
   5   0  11      394.95      370.07     37.96 o 
   6   0  11     1069.98     1039.18    182.74 o 
   7   0  11      141.05      121.88     21.37 o 
   8   0  11        0.09        0.00     23.16 o 
   9   0  11       21.78       13.56     17.73 o 
   0   1  11      128.29      113.60      7.69 o 
   1   1  11      444.54      441.90      9.73 o 
   2   1  11     2016.25     1940.35     49.04 o 
   3   1  11        7.79        8.68      4.17 o 
   4   1  11      109.50      122.03      7.07 o 
   5   1  11      451.02      435.28     15.08 o 
   6   1  11      269.13      242.23     18.66 o 
   7   1  11      547.08      555.82     37.28 o 
   8   1  11       22.06       22.27     13.34 o 
   9   1  11        2.74       -0.02     14.93 o 
   0   2  11       45.44       54.49      6.34 o 
   1   2  11      875.31      902.42     34.65 o 
   2   2  11     3395.60     3570.38     26.56 o 
   3   2  11      810.71      824.76     16.72 o 
   4   2  11      304.34      306.10     10.20 o 
   5   2  11      136.26      139.37      9.94 o 
   6   2  11     1061.52     1051.65     31.31 o 
   7   2  11       43.97       43.98     13.97 o 
   8   2  11       16.51       17.71     12.84 o 
   9   2  11        0.14       10.31     14.69 o 
   0   3  11      351.04      274.03     91.62 o 
   1   3  11      465.69      484.66     10.32 o 
   2   3  11     1819.58     2003.22     37.02 o 
   3   3  11      152.89      156.01      8.13 o 
   4   3  11      402.57      402.16     13.35 o 
   5   3  11      215.75      218.57     12.39 o 
   6   3  11       76.68       71.40     12.69 o 
   7   3  11      220.19      224.84     25.75 o 
   8   3  11       18.31       18.50     13.09 o 
   9   3  11        2.03        2.09     12.96 o 
   0   4  11      726.16      736.62     36.58 o 
   1   4  11      271.47      275.72      9.49 o 
   2   4  11      914.10      890.85     18.27 o 
   3   4  11      257.50      280.08     11.95 o 
   4   4  11       57.57       58.51      7.68 o 
   5   4  11       44.07       39.39     10.28 o 
   6   4  11      460.03      464.81     32.40 o 
   7   4  11      113.16      132.08     19.74 o 
   8   4  11        3.04       14.31     12.84 o 
   9   4  11       10.56       21.32     14.30 o 
   0   5  11      313.79      288.63     23.57 o 
   1   5  11      539.18      529.55     13.52 o 
   2   5  11      752.57      759.07     16.22 o 
   3   5  11        9.64       13.30      6.03 o 
   4   5  11      130.97      137.23     13.48 o 
   5   5  11       90.80       96.39     13.17 o 
   6   5  11       20.98       32.08     12.94 o 
   7   5  11       83.95       79.97     15.72 o 
   8   5  11        8.26       19.26     12.64 o 
   0   6  11       17.80       17.15      9.24 o 
   1   6  11      301.08      301.37     12.06 o 
   2   6  11      407.64      409.18     14.68 o 
   3   6  11      138.36      125.11     11.35 o 
   4   6  11       25.88       38.11     11.73 o 
   5   6  11      121.46      117.61     16.07 o 
   6   6  11       62.13       57.91     13.37 o 
   7   6  11       22.30       22.98     12.35 o 
   8   6  11       19.99       28.18     13.40 o 
   0   7  11      309.60      286.17     18.62 o 
   1   7  11       78.59       72.08      8.93 o 
   2   7  11      412.97      397.90     16.84 o 
   3   7  11        5.16        8.87      9.29 o 
   4   7  11       10.22        6.95     11.55 o 
   5   7  11        1.57        5.11     12.12 o 
   6   7  11        3.41       -3.06     10.97 o 
   7   7  11       50.96       56.84     14.83 o 
   0   8  11       83.02      114.17     15.49 o 
   1   8  11      155.36      163.07     12.13 o 
   2   8  11      164.17      169.62     14.29 o 
   3   8  11        2.99        9.21     10.39 o 
   4   8  11        1.80       24.77     13.84 o 
   5   8  11        8.82        9.82     12.66 o 
   6   8  11       11.12       16.30     12.36 o 
   0   9  11        3.69       -2.46     15.75 o 
   1   9  11       80.13       70.32     13.99 o 
   2   9  11       72.84       84.82     13.58 o 
   3   9  11       14.20       16.49     13.44 o 
   4   9  11       55.69       60.90     14.56 o 
   5   9  11        0.77        0.16     11.56 o 
   0  10  11       20.06       34.34     18.64 o 
   1  10  11       25.64       35.60     12.53 o 
   2  10  11       59.53       68.15     14.57 o 
   3  10  11        3.06       17.88     14.55 o 
   4  10  11       22.95       26.19     18.07 o 
   0  11  11        4.57       11.18     17.22 o 
   1  11  11       29.37       41.81     13.86 o 
   2  11  11        5.95        6.13     12.35 o 
   0   0  12     1472.25     1411.71     32.17 o 
   1   0  12      621.32      559.75     13.56 o 
   2   0  12       18.90       10.86      7.11 o 
   3   0  12      422.54      441.97     20.23 o 
   4   0  12      450.25      461.87     22.37 o 
   5   0  12      266.88      266.66     74.00 o 
   6   0  12      307.96      239.44     28.31 o 
   7   0  12      629.91      624.14     55.34 o 
   8   0  12        2.51        0.00     23.16 o 
   9   0  12       20.78       29.60     29.60 o 
   0   1  12        0.47       -3.51      4.94 o 
   1   1  12     1523.06     1548.73     19.37 o 
   2   1  12     1277.49     1410.58     18.96 o 
   3   1  12      413.49      467.00     12.35 o 
   4   1  12       62.83       77.65      7.35 o 
   5   1  12      281.18      254.56     13.77 o 
   6   1  12      844.15      822.64     30.91 o 
   7   1  12        9.47       14.07     11.62 o 
   8   1  12       40.88       52.72     15.15 o 
   9   1  12        6.57        4.89     14.62 o 
   0   2  12       50.65       62.11      7.24 o 
   1   2  12      660.02      683.64     11.03 o 
   2   2  12     2703.58     2951.69     31.96 o 
   3   2  12     2325.07     2389.32     30.84 o 
   4   2  12       43.16       27.65      6.25 o 
   5   2  12      827.91      817.92     21.54 o 
   6   2  12      118.97       92.54     12.54 o 
   7   2  12      292.04      287.61     27.31 o 
   8   2  12       24.32       26.05     13.62 o 
   9   2  12        1.38        4.29     14.47 o 
   0   3  12        0.06       -0.36      5.85 o 
   1   3  12      179.75      174.29      7.18 o 
   2   3  12      483.18      503.32     13.91 o 
   3   3  12      525.50      550.82     13.11 o 
   4   3  12      651.96      614.41     17.87 o 
   5   3  12       98.86      117.05     11.15 o 
   6   3  12      523.81      526.10     28.60 o 
   7   3  12       20.96       14.99     13.16 o 
   8   3  12       97.21      117.18     18.87 o 
   9   3  12        6.27        2.73     15.22 o 
   0   4  12      125.76      124.61      9.77 o 
   1   4  12      331.20      338.13     10.42 o 
   2   4  12      848.38      836.15     15.95 o 
   3   4  12      120.53      135.14      9.49 o 
   4   4  12      105.78      102.97      9.74 o 
   5   4  12      135.91      138.82     14.12 o 
   6   4  12       27.11       29.55     12.68 o 
   7   4  12      186.08      164.22     19.86 o 
   8   4  12        4.62        1.47     11.70 o 
   9   4  12        7.11       24.93     14.68 o 
   0   5  12      416.55      429.90     22.16 o 
   1   5  12       75.54       60.77      6.77 o 
   2   5  12      320.47      321.73     11.68 o 
   3   5  12      146.93      146.39      9.88 o 
   4   5  12       75.24       88.99     10.99 o 
   5   5  12      207.62      205.42     17.02 o 
   6   5  12      230.80      232.31     21.81 o 
   7   5  12       14.87       21.93     12.29 o 
   8   5  12       12.10       25.79     13.05 o 
   0   6  12       79.36       67.85     14.64 o 
   1   6  12      116.60      135.30      8.91 o 
   2   6  12       20.63       16.08      6.46 o 
   3   6  12       78.28       91.20      9.86 o 
   4   6  12       13.27        8.83      9.70 o 
   5   6  12       16.86       26.24     10.30 o 
   6   6  12       14.33       18.14     12.21 o 
   7   6  12       54.64       44.24     13.51 o 
   8   6  12        4.72        5.78     12.23 o 
   0   7  12      180.08      163.10     15.15 o 
   1   7  12      138.80      146.36     10.34 o 
   2   7  12      240.83      227.41     12.68 o 
   3   7  12       87.47       83.32     17.73 o 
   4   7  12        7.86       10.05     10.47 o 
   5   7  12       15.54       21.12     12.82 o 
   6   7  12       63.85       56.37     15.75 o 
   7   7  12        6.60       14.01     12.33 o 
   0   8  12       11.33       18.37     11.33 o 
   1   8  12      106.45      100.21     10.77 o 
   2   8  12       74.46       90.70     11.90 o 
   3   8  12       34.80       45.11     10.96 o 
   4   8  12       24.34       17.15     10.66 o 
   5   8  12        3.54        1.45     10.36 o 
   6   8  12        2.89        8.69     13.68 o 
   0   9  12      156.67      137.06     24.57 o 
   1   9  12       39.59       53.54     13.28 o 
   2   9  12       36.37       21.25     11.47 o 
   3   9  12       14.66       10.41     10.76 o 
   4   9  12       14.49        5.55     10.27 o 
   5   9  12       10.40        5.63     10.12 o 
   0  10  12       15.66       22.71     16.82 o 
   1  10  12        9.25       22.96     12.29 o 
   2  10  12       21.06       24.75     13.31 o 
   3  10  12       21.29       25.17     14.19 o 
   4  10  12        2.61        4.11     14.47 o 
   0  11  12       10.94        0.86     17.31 o 
   1  11  12       16.31       12.37     13.64 o 
   2  11  12       18.61       22.35     14.16 o 
   1   0  13     3351.14     3406.34     34.62 o 
   2   0  13      224.81      231.29     15.44 o 
   3   0  13     5184.22     5308.31     69.26 o 
   4   0  13      405.40      432.92     22.14 o 
   5   0  13      121.68      109.00     22.52 o 
   6   0  13      109.41      127.04     22.56 o 
   7   0  13      353.80      357.75     32.22 o 
   8   0  13        7.74       12.49     16.82 o 
   9   0  13        0.23       -5.15     25.74 o 
   0   1  13        0.08       -1.93      5.46 o 
   1   1  13      170.50      170.37      6.69 o 
   2   1  13     3381.26     3827.06     31.83 o 
   3   1  13      179.88      167.85      8.73 o 
   4   1  13      298.01      286.61     13.28 o 
   5   1  13      545.28      546.73     25.87 o 
   6   1  13      836.08      754.90     30.05 o 
   7   1  13       10.04       18.00     11.71 o 
   8   1  13       20.37       39.74     14.24 o 
   9   1  13       36.10       12.14     15.27 o 
   0   2  13      576.79      539.74     15.04 o 
   1   2  13      410.70      411.58      9.21 o 
   2   2  13     3840.84     4126.89     64.23 o 
   3   2  13     1521.54     1622.30     26.56 o 
   4   2  13       96.15       86.75      8.31 o 
   5   2  13       82.14       86.00     10.46 o 
   6   2  13       19.25       32.56     10.43 o 
   7   2  13      132.12      119.74     17.07 o 
   8   2  13       35.39       29.99     13.97 o 
   9   2  13       26.28       25.38     14.86 o 
   0   3  13      120.48      125.77      9.50 o 
   1   3  13        7.71        5.17      4.28 o 
   2   3  13      495.92      575.15     13.06 o 
   3   3  13        7.50       14.13      5.86 o 
   4   3  13       48.54       50.55      7.47 o 
   5   3  13      276.01      284.18     15.86 o 
   6   3  13       51.36       48.60     13.99 o 
   7   3  13      107.75       93.70     17.32 o 
   8   3  13       21.95       30.95     14.80 o 
   9   3  13       31.51       26.53     14.21 o 
   0   4  13       20.66       30.11      7.36 o 
   1   4  13      437.85      449.58     12.05 o 
   2   4  13     1561.89     1564.71     21.84 o 
   3   4  13        6.49        8.96      6.44 o 
   4   4  13      163.93      161.70     11.37 o 
   5   4  13       81.40       77.62     14.36 o 
   6   4  13        8.95        3.34     11.58 o 
   7   4  13      149.03      138.66     18.64 o 
   8   4  13       12.77       17.02     12.52 o 
   0   5  13      359.52      356.44     25.47 o 
   1   5  13      501.58      444.04     42.76 o 
   2   5  13     1307.98     1332.23     21.56 o 
   3   5  13      227.29      216.91     11.46 o 
   4   5  13       33.82       32.85      9.10 o 
   5   5  13      230.25      223.39     18.02 o 
   6   5  13       53.79       61.60     14.91 o 
   7   5  13       81.75       83.17     16.22 o 
   8   5  13        6.78        9.60     12.51 o 
   0   6  13      205.01      169.64     15.87 o 
   1   6  13      273.02      290.74     12.01 o 
   2   6  13      163.73      164.29     10.70 o 
   3   6  13       17.17       22.32      8.14 o 
   4   6  13      118.08      127.01     14.21 o 
   5   6  13       70.62       63.22     12.84 o 
   6   6  13       20.75       29.48     13.78 o 
   7   6  13       41.28       42.65     14.07 o 
   8   6  13        0.70        0.35     11.96 o 
   0   7  13       20.83       13.07      9.43 o 
   1   7  13      205.76      203.73     11.67 o 
   2   7  13      169.11      168.25     11.67 o 
   3   7  13      133.54      126.13     12.49 o 
   4   7  13      124.53      133.57     16.06 o 
   5   7  13       46.00       65.99     13.68 o 
   6   7  13       32.25       25.42     14.45 o 
   7   7  13        0.80        4.84     13.02 o 
   0   8  13       41.51       51.31     14.19 o 
   1   8  13      103.92       98.92     10.54 o 
   2   8  13      145.07      130.82     13.71 o 
   3   8  13        2.37        4.04      9.90 o 
   4   8  13       11.82        8.76     10.74 o 
   5   8  13       12.51       19.33     11.67 o 
   6   8  13        7.69       17.58     14.58 o 
   0   9  13       72.18       88.58     16.76 o 
   1   9  13        0.92        8.46     10.74 o 
   2   9  13       13.33       28.82     12.03 o 
   3   9  13       14.84       10.67     10.01 o 
   4   9  13       36.54       32.86     12.34 o 
   5   9  13        1.97        9.85     11.10 o 
   0  10  13       19.15       12.01     16.08 o 
   1  10  13       35.23       33.67     13.45 o 
   2  10  13       40.95       43.70     14.11 o 
   3  10  13        5.37       10.49     12.95 o 
   4  10  13        5.70       12.44     14.59 o 
   0  11  13        0.39       -6.09     16.82 o 
   1  11  13       12.19       25.93     13.99 o 
   0   0  14       65.21       61.77     10.30 o 
   1   0  14      541.16      568.67     15.15 o 
   2   0  14     2001.70     2127.43     41.42 o 
   3   0  14      753.95      805.50     28.07 o 
   4   0  14       79.89       87.20     13.56 o 
   5   0  14      259.87      241.56     20.94 o 
   6   0  14       65.64       71.72     25.09 o 
   7   0  14      103.79      132.86     23.16 o 
   8   0  14       43.29       43.07     20.46 o 
   9   0  14        2.61      -11.58     27.02 o 
   0   1  14      518.20      477.85     14.99 o 
   1   1  14     7459.45     8102.48     53.38 o 
   2   1  14     1500.44     1587.81     21.32 o 
   3   1  14      240.15      247.98     17.27 o 
   4   1  14       57.47       61.87      8.74 o 
   5   1  14      199.95      221.27     13.66 o 
   6   1  14     2187.64     2226.98     49.95 o 
   7   1  14       75.72       71.80     13.78 o 
   8   1  14       33.01       29.38     14.14 o 
   9   1  14       48.92       39.78     17.51 o 
   0   2  14       45.79       52.07      7.77 o 
   1   2  14     1545.27     1554.30     17.68 o 
   2   2  14     1622.73     1601.01     49.94 o 
   3   2  14      144.03      159.40      9.12 o 
   4   2  14      101.96       97.17      9.59 o 
   5   2  14      108.01      115.57     11.34 o 
   6   2  14       45.36       44.02     11.19 o 
   7   2  14       73.21       65.74     14.69 o 
   8   2  14        9.97       12.87     13.27 o 
   9   2  14        0.32        2.71     14.41 o 
   0   3  14       41.65       53.85      9.05 o 
   1   3  14       62.77       74.94      6.24 o 
   2   3  14      422.06      454.98     12.12 o 
   3   3  14      248.74      256.49     11.01 o 
   4   3  14      122.76      129.18      9.67 o 
   5   3  14        4.85       14.02      8.05 o 
   6   3  14      320.64      360.92     24.58 o 
   7   3  14       26.00       25.45     13.92 o 
   8   3  14       13.63        9.30     12.54 o 
   9   3  14       25.45       29.58     15.67 o 
   0   4  14        0.43        0.83      6.34 o 
   1   4  14      602.47      636.59     14.29 o 
   2   4  14      621.38      613.10     14.73 o 
   3   4  14      188.14      170.89     11.10 o 
   4   4  14       80.89       81.49      9.32 o 
   5   4  14      157.53      150.98     15.16 o 
   6   4  14       39.40       57.91     15.25 o 
   7   4  14       39.54       40.31     13.85 o 
   8   4  14        2.30       24.58     12.95 o 
   0   5  14       54.27       61.78      9.42 o 
   1   5  14      142.84      152.13      9.17 o 
   2   5  14       44.24       53.96      7.31 o 
   3   5  14      263.29      227.24     12.95 o 
   4   5  14      168.55      173.24     13.49 o 
   5   5  14        9.20       14.05     12.61 o 
   6   5  14      449.23      433.47     34.53 o 
   7   5  14       13.73       27.66     12.81 o 
   8   5  14        2.61        1.72     11.07 o 
   0   6  14      464.65      421.14     25.10 o 
   1   6  14      382.54      374.89     13.24 o 
   2   6  14      617.97      620.56     18.23 o 
   3   6  14        6.17        7.03      7.04 o 
   4   6  14        7.17        3.88      7.86 o 
   5   6  14      101.50       97.33     16.71 o 
   6   6  14        9.28       10.17     12.77 o 
   7   6  14        8.19       12.99     12.79 o 
   0   7  14      510.16      433.88     27.33 o 
   1   7  14       57.77       58.52      8.25 o 
   2   7  14      131.47      136.87     14.06 o 
   3   7  14      104.94       96.53     11.82 o 
   4   7  14       20.55       18.31     10.30 o 
   5   7  14       33.51       29.91     11.74 o 
   6   7  14       67.03       66.95     17.05 o 
   7   7  14        9.14       14.55     12.76 o 
   0   8  14       63.14       62.69     14.76 o 
   1   8  14      102.06      100.03     10.75 o 
   2   8  14       56.37       46.85      9.51 o 
   3   8  14       19.33       14.86     10.07 o 
   4   8  14        5.13        4.91     10.08 o 
   5   8  14       31.38       37.52     12.44 o 
   6   8  14        0.91        0.16     13.23 o 
   0   9  14       52.27       41.89     14.01 o 
   1   9  14       14.65       28.06     12.49 o 
   2   9  14        0.05       -1.33     10.16 o 
   3   9  14       24.67       39.63     11.52 o 
   4   9  14        1.07        1.33     10.68 o 
   5   9  14       10.94        6.89     11.58 o 
   0  10  14        1.22       -1.77     16.67 o 
   1  10  14        7.46       21.84     12.20 o 
   2  10  14       17.14       16.82     13.86 o 
   3  10  14        4.47        5.25     13.24 o 
   4  10  14        1.68        5.29     12.29 o 
   0  11  14        0.50       -1.39     17.73 o 
   1  11  14        2.09       13.03     13.75 o 
   1   0  15      691.30      749.42     17.59 o 
   2   0  15       73.04       97.88     11.66 o 
   3   0  15      184.73      212.40     16.65 o 
   4   0  15       80.22       65.08     15.44 o 
   5   0  15      219.04      256.16     24.45 o 
   6   0  15     1330.36     1325.21    163.43 o 
   7   0  15       37.93       23.88     16.08 o 
   8   0  15       82.89      108.80     24.91 o 
   9   0  15       12.07       16.73     32.17 o 
   0   1  15      373.26      370.29     14.08 o 
   1   1  15      557.85      637.07     22.85 o 
   2   1  15      250.97      267.24     10.53 o 
   3   1  15       37.77       24.71      6.65 o 
   4   1  15      121.88       98.02      9.81 o 
   5   1  15     1510.40     1605.93     32.37 o 
   6   1  15      115.08      112.26     14.59 o 
   7   1  15       42.03       34.45     12.26 o 
   8   1  15        7.96        8.27     13.57 o 
   9   1  15       38.04       41.00     18.13 o 
   0   2  15      537.39      550.76     16.28 o 
   1   2  15     1448.69     1545.32     18.18 o 
   2   2  15      321.41      311.52     14.92 o 
   3   2  15      196.93      194.44      9.94 o 
   4   2  15        1.58       -0.33      5.98 o 
   5   2  15        0.63        0.97      7.79 o 
   6   2  15     1012.22      954.87     32.51 o 
   7   2  15      126.25      121.67     17.74 o 
   8   2  15       55.16       59.73     15.00 o 
   9   2  15        4.84       13.98     15.67 o 
   0   3  15      124.04      128.77      9.94 o 
   1   3  15      535.31      554.23     12.76 o 
   2   3  15      593.91      662.63     29.33 o 
   3   3  15       29.59       31.36      7.03 o 
   4   3  15       20.62       17.98      7.49 o 
   5   3  15      474.23      452.98     19.88 o 
   6   3  15       28.51       20.35     12.27 o 
   7   3  15       39.27       70.89     16.90 o 
   8   3  15       48.62       37.64     14.54 o 
   9   3  15       12.16        8.41     13.85 o 
   0   4  15       34.00       27.77      9.83 o 
   1   4  15      410.65      361.78     12.42 o 
   2   4  15       76.75       79.04      7.52 o 
   3   4  15      390.87      373.77     15.15 o 
   4   4  15      114.59      129.42     10.87 o 
   5   4  15       44.95       44.24     11.96 o 
   6   4  15      235.61      233.13     22.16 o 
   7   4  15       45.55       61.34     15.25 o 
   8   4  15        5.16        8.35     11.71 o 
   0   5  15      202.73      226.53     13.87 o 
   1   5  15      428.17      400.74     12.88 o 
   2   5  15      217.90      216.16     11.38 o 
   3   5  15       76.86       76.97      9.25 o 
   4   5  15       73.18       79.44     10.94 o 
   5   5  15      252.71      246.14     22.59 o 
   6   5  15       33.15       29.54     14.63 o 
   7   5  15        9.33        7.76     11.78 o 
   8   5  15       25.90       14.27     12.03 o 
   0   6  15       74.15       67.52      9.96 o 
   1   6  15      168.27      166.74     20.61 o 
   2   6  15      157.76      163.19     11.49 o 
   3   6  15      252.83      252.80     14.24 o 
   4   6  15       31.57       20.58      8.94 o 
   5   6  15       26.51       21.90     13.24 o 
   6   6  15       29.28       29.00     14.16 o 
   7   6  15       10.28       13.84     13.09 o 
   0   7  15        1.00        1.89      9.14 o 
   1   7  15      498.56      494.45     17.12 o 
   2   7  15      170.79      137.96     10.71 o 
   3   7  15       10.34       14.01      8.86 o 
   4   7  15        8.01       10.47     10.43 o 
   5   7  15       72.10       72.34     16.83 o 
   6   7  15        5.60        2.16     13.19 o 
   7   7  15        4.03        5.26     12.47 o 
   0   8  15       27.33       17.87     12.51 o 
   1   8  15       28.48       24.96      8.33 o 
   2   8  15       37.95       30.34      9.62 o 
   3   8  15       74.00       82.17     13.11 o 
   4   8  15       50.79       44.69     12.26 o 
   5   8  15        3.25       12.66     12.87 o 
   6   8  15        3.92        7.43     14.64 o 
   0   9  15       36.65       41.65     15.02 o 
   1   9  15       95.24       91.22     13.70 o 
   2   9  15        4.33        0.70     11.53 o 
   3   9  15       19.02       25.28     11.06 o 
   4   9  15        6.68       11.52     11.12 o 
   5   9  15       18.68        8.83     13.53 o 
   0  10  15        0.02      -14.16     14.16 o 
   1  10  15        6.92        2.35     12.27 o 
   2  10  15       52.01       45.04     16.55 o 
   3  10  15       25.97       28.98     14.13 o 
   0   0  16     5032.25     5313.55     72.07 o 
   1   0  16     1087.47     1118.57     22.26 o 
   2   0  16      119.07      130.08     12.62 o 
   3   0  16       17.50       14.95      9.52 o 
   4   0  16      164.55      183.58     16.65 o 
   5   0  16     1210.12     1237.26     41.18 o 
   6   0  16       13.67       19.30     12.64 o 
   7   0  16        0.31        0.85     15.90 o 
   8   0  16       58.41       81.13     22.69 o 
   9   0  16      107.93       97.80     41.18 o 
   0   1  16     1295.15     1329.28     46.97 o 
   1   1  16      512.75      574.49     13.83 o 
   2   1  16      972.47      930.42     17.29 o 
   3   1  16       40.24       46.64      7.56 o 
   4   1  16      222.99      212.76     12.66 o 
   5   1  16     1053.81     1104.57     27.65 o 
   6   1  16      398.82      378.32     20.06 o 
   7   1  16       75.39      101.66     16.36 o 
   8   1  16        5.42        8.53     12.64 o 
   9   1  16       79.67      105.24     22.43 o 
   0   2  16      342.35      373.92     14.28 o 
   1   2  16      508.89      582.56     13.17 o 
   2   2  16      666.85      656.96     15.81 o 
   3   2  16        4.68       10.85      5.98 o 
   4   2  16      103.39       95.09      9.91 o 
   5   2  16      613.77      567.93     22.86 o 
   6   2  16       65.26       68.09     11.29 o 
   7   2  16       23.57       34.54     13.62 o 
   8   2  16        1.70        2.92     12.08 o 
   9   2  16       44.45       45.56     16.50 o 
   0   3  16       21.93       23.97      7.52 o 
   1   3  16     1157.81     1202.92     17.92 o 
   2   3  16       84.05       89.66      7.33 o 
   3   3  16      396.13      360.17     13.13 o 
   4   3  16       13.45       12.87      7.40 o 
   5   3  16      276.92      265.19     16.06 o 
   6   3  16      488.08      451.37     27.93 o 
   7   3  16       31.41       36.64     13.83 o 
   8   3  16        1.87       -0.57     12.81 o 
   0   4  16       84.17       99.21     10.41 o 
   1   4  16      666.07      621.11     22.38 o 
   2   4  16      200.01      203.67      9.88 o 
   3   4  16      155.05      145.17     10.89 o 
   4   4  16        2.87       -2.64      7.46 o 
   5   4  16       58.73       62.71     12.40 o 
   6   4  16      185.27      165.09     22.48 o 
   7   4  16       16.26       18.61     12.20 o 
   8   4  16       11.74        8.42     12.27 o 
   0   5  16      436.66      433.98     17.79 o 
   1   5  16      388.48      379.07     12.49 o 
   2   5  16      198.60      185.07     12.07 o 
   3   5  16       20.67       22.77      7.60 o 
   4   5  16       36.20       28.22     10.50 o 
   5   5  16      188.18      178.74     17.67 o 
   6   5  16      162.81      144.60     19.44 o 
   7   5  16        2.94        2.39     12.32 o 
   8   5  16        4.69        7.72     11.96 o 
   0   6  16        8.80       17.08      8.87 o 
   1   6  16      204.45      194.16     14.22 o 
   2   6  16      146.27      134.32     11.18 o 
   3   6  16        9.99       19.76      8.08 o 
   4   6  16       77.87       78.03     11.56 o 
   5   6  16        5.31        0.32     11.62 o 
   6   6  16       35.32       29.52     14.27 o 
   7   6  16       17.43       21.83     14.61 o 
   0   7  16       28.99       24.33     10.24 o 
   1   7  16       62.05       57.12      8.79 o 
   2   7  16      201.64      207.02     13.48 o 
   3   7  16      114.67      119.75     13.17 o 
   4   7  16       17.19       11.46      9.98 o 
   5   7  16       68.66       60.37     16.43 o 
   6   7  16       13.10       10.37     13.84 o 
   7   7  16        6.90       -0.55     13.34 o 
   0   8  16       22.41       23.81     12.33 o 
   1   8  16       70.94       74.09     10.14 o 
   2   8  16       33.79       35.32     10.12 o 
   3   8  16       22.08       25.15      9.85 o 
   4   8  16       18.66       21.25     10.80 o 
   5   8  16        4.73        0.76     12.14 o 
   6   8  16       10.00       17.21     14.69 o 
   0   9  16        1.47        7.22     12.51 o 
   1   9  16       32.15       30.35     11.63 o 
   2   9  16       92.29       88.64     16.23 o 
   3   9  16        1.25       -1.37      9.35 o 
   4   9  16        3.70        1.10     10.65 o 
   5   9  16        2.51        5.30     12.74 o 
   0  10  16       13.41       22.52     19.11 o 
   1  10  16       35.01       47.13     16.65 o 
   2  10  16        4.17       -3.35     13.53 o 
   3  10  16        7.78       20.40     13.61 o 
   1   0  17      955.09      968.58     21.33 o 
   2   0  17      582.39      589.90     24.52 o 
   3   0  17      383.17      358.18     20.94 o 
   4   0  17      124.81      106.33     15.44 o 
   5   0  17      753.49      842.38     78.50 o 
   6   0  17        0.41        1.19     11.72 o 
   7   0  17       12.22        4.17     16.82 o 
   8   0  17       70.91       75.93     24.57 o 
   9   0  17       36.44       20.59     33.46 o 
   0   1  17       26.99       35.70      8.19 o 
   1   1  17      839.93      842.94     17.66 o 
   2   1  17      105.33      112.45      7.93 o 
   3   1  17       37.99       34.34      7.52 o 
   4   1  17       13.78       19.09      7.01 o 
   5   1  17      133.70      133.70     11.87 o 
   6   1  17       72.39       80.03     11.77 o 
   7   1  17       33.02       33.40     13.05 o 
   8   1  17       31.19       20.63     16.29 o 
   9   1  17       67.19       75.50     20.80 o 
   0   2  17      320.20      279.36     13.25 o 
   1   2  17       53.03       51.80      5.96 o 
   2   2  17      293.85      311.41     12.20 o 
   3   2  17      587.10      589.80     18.97 o 
   4   2  17      121.35      150.35     11.72 o 
   5   2  17      664.65      701.52     25.84 o 
   6   2  17       19.11       19.80      9.06 o 
   7   2  17      113.60      115.57     17.36 o 
   8   2  17       19.93       43.78     17.10 o 
   0   3  17      221.23      197.84     11.86 o 
   1   3  17      454.90      426.13     11.21 o 
   2   3  17      636.10      630.40     16.13 o 
   3   3  17       52.80       66.88      8.15 o 
   4   3  17      156.80      167.67     12.52 o 
   5   3  17       97.72      101.93     11.99 o 
   6   3  17      146.24      153.41     16.33 o 
   7   3  17      116.13      129.99     18.02 o 
   8   3  17       46.64       47.24     15.39 o 
   0   4  17      101.61      125.08     10.84 o 
   1   4  17       14.16       17.50      5.57 o 
   2   4  17      337.86      325.25     13.02 o 
   3   4  17      268.46      288.21     13.99 o 
   4   4  17      239.08      253.71     16.10 o 
   5   4  17      336.26      327.08     21.33 o 
   6   4  17       99.94      108.25     17.69 o 
   7   4  17       39.75       38.45     14.97 o 
   8   4  17       21.52       25.11     13.81 o 
   0   5  17      700.27      589.44    171.97 o 
   1   5  17      257.43      275.24     11.47 o 
   2   5  17        7.77        7.14      7.15 o 
   3   5  17      176.10      191.22     12.46 o 
   4   5  17      146.20      146.81     13.71 o 
   5   5  17        0.20        0.87      9.52 o 
   6   5  17        4.25        9.54     12.21 o 
   7   5  17       55.86       54.61     16.31 o 
   8   5  17        1.83       19.58     13.32 o 
   0   6  17        0.68       11.90      8.81 o 
   1   6  17       76.18       79.85      8.63 o 
   2   6  17      171.84      156.12     11.60 o 
   3   6  17       99.96       90.83     10.25 o 
   4   6  17       33.72       35.72     11.42 o 
   5   6  17       21.96       17.08     12.23 o 
   6   6  17       71.76       57.81     15.99 o 
   7   6  17       12.97       10.33     13.28 o 
   0   7  17      388.98      351.33     20.59 o 
   1   7  17       41.16       48.49      8.50 o 
   2   7  17       62.61       63.67      9.99 o 
   3   7  17      126.55      128.07     13.40 o 
   4   7  17       21.20       29.58      9.79 o 
   5   7  17       12.79       11.57     11.52 o 
   6   7  17        2.17        4.54     12.74 o 
   0   8  17       40.85       50.39     14.08 o 
   1   8  17        4.58       10.51      8.23 o 
   2   8  17       78.75       79.52     12.01 o 
   3   8  17       65.57       53.25     10.88 o 
   4   8  17       36.44       33.90     11.81 o 
   5   8  17        5.68        3.20     12.14 o 
   6   8  17        6.93        2.86     14.39 o 
   0   9  17        0.00       -0.18     12.67 o 
   1   9  17       12.09       12.91     10.97 o 
   2   9  17       16.84       15.83     10.94 o 
   3   9  17      109.89       94.67     16.37 o 
   4   9  17       13.72       13.85     11.50 o 
   0  10  17        1.98        2.57     18.20 o 
   1  10  17        6.58       13.61     13.99 o 
   2  10  17        5.21        0.09     14.88 o 
   3  10  17       22.94       18.69     13.36 o 
   0   0  18        0.74       15.44     10.30 o 
   1   0  18     3610.26     3434.30     41.12 o 
   2   0  18      283.82      268.69     18.53 o 
   3   0  18       10.32       13.98      9.52 o 
   4   0  18      363.04      345.80     22.56 o 
   5   0  18        5.11       12.46     11.35 o 
   6   0  18       15.78       13.62     12.98 o 
   7   0  18       31.05       37.71     18.13 o 
   8   0  18        0.87       17.81     19.42 o 
   9   0  18       28.27       37.32     37.32 o 
   0   1  18     1548.77     1473.90     41.82 o 
   1   1  18      241.98      258.47     10.96 o 
   2   1  18      199.86      179.93     11.19 o 
   3   1  18       76.88       81.04      9.29 o 
   4   1  18      208.35      184.12     15.97 o 
   5   1  18     1313.99     1359.20     31.31 o 
   6   1  18      114.36      135.26     13.84 o 
   7   1  18        9.88       15.91     11.80 o 
   8   1  18       23.27       18.45     17.18 o 
   0   2  18       31.30       35.42      8.22 o 
   1   2  18      465.50      471.12     11.67 o 
   2   2  18      259.83      274.12     11.75 o 
   3   2  18      160.84      144.06     11.03 o 
   4   2  18      294.53      292.68     15.19 o 
   5   2  18      125.27      121.83     12.84 o 
   6   2  18        7.95       11.58      8.64 o 
   7   2  18       31.70       43.04     13.73 o 
   8   2  18       12.04        2.30     12.14 o 
   0   3  18     1102.00     1050.61     24.28 o 
   1   3  18      460.92      459.43     12.44 o 
   2   3  18       34.84       29.20      6.39 o 
   3   3  18       14.88        8.27      6.76 o 
   4   3  18       20.56       18.87      7.97 o 
   5   3  18      285.61      275.87     16.81 o 
   6   3  18       82.13       77.90     13.60 o 
   7   3  18       29.27       36.63     13.64 o 
   8   3  18       24.22       34.21     15.13 o 
   0   4  18        7.89       10.26      7.77 o 
   1   4  18       51.95       60.00      7.04 o 
   2   4  18      193.03      200.11     11.05 o 
   3   4  18       96.57       84.20     10.83 o 
   4   4  18       21.11       17.81      8.71 o 
   5   4  18       50.82       56.70     12.74 o 
   6   4  18       69.40       97.90     21.21 o 
   7   4  18       31.08       36.65     14.55 o 
   8   4  18        2.84        9.54     12.95 o 
   0   5  18       36.57       35.91     16.41 o 
   1   5  18      204.79      187.37     10.06 o 
   2   5  18        6.93        7.80      6.69 o 
   3   5  18        3.66       13.58      7.24 o 
   4   5  18       53.24       47.27     10.26 o 
   5   5  18       78.38       80.49     13.81 o 
   6   5  18        8.84        0.38     11.53 o 
   7   5  18        0.33        4.51     13.25 o 
   0   6  18        5.54        6.01      9.10 o 
   1   6  18       44.51       48.71      7.53 o 
   2   6  18       30.37       30.48      8.10 o 
   3   6  18       38.80       55.69      9.39 o 
   4   6  18        1.47       -0.45      8.86 o 
   5   6  18       38.89       37.11     11.70 o 
   6   6  18       33.52       28.66     14.86 o 
   7   6  18       19.10       16.62     14.08 o 
   0   7  18       40.46       40.92     11.47 o 
   1   7  18      468.63      455.18     18.37 o 
   2   7  18       12.40       14.88      8.04 o 
   3   7  18       11.68      334.94    238.37 o 
   4   7  18       16.83        4.96      9.45 o 
   5   7  18       16.76        9.05     10.96 o 
   6   7  18        1.01        4.44     13.09 o 
   0   8  18        1.23        6.15     11.45 o 
   1   8  18       61.24       62.20     10.37 o 
   2   8  18       17.42       19.68      9.73 o 
   3   8  18       16.32       20.45      9.65 o 
   4   8  18       38.95       40.04     13.09 o 
   5   8  18       14.42       15.88     13.18 o 
   0   9  18        3.21       14.51     13.07 o 
   1   9  18       66.75       68.59     14.74 o 
   2   9  18        6.15       10.52      9.73 o 
   3   9  18        0.37        0.12      9.68 o 
   4   9  18        8.15        2.39     11.12 o 
   0  10  18       10.40       18.64     19.42 o 
   1  10  18        5.84       23.39     12.88 o 
   2  10  18       20.87       30.81     15.87 o 
   1   0  19      106.83      147.69     10.81 o 
   2   0  19      133.71      121.07     14.50 o 
   3   0  19       16.03       21.60     10.20 o 
   4   0  19        4.73       15.27     10.20 o 
   5   0  19      280.60      312.13     27.67 o 
   6   0  19       36.04       38.61     14.22 o 
   7   0  19       29.65       29.11     16.82 o 
   8   0  19        2.49        5.81     18.80 o 
   0   1  19      410.83      425.35     16.82 o 
   1   1  19      121.74      121.21      7.59 o 
   2   1  19       40.14       52.95      8.38 o 
   3   1  19        3.01        2.19      6.39 o 
   4   1  19       79.75       71.52      9.16 o 
   5   1  19      203.76      230.17     16.90 o 
   6   1  19      564.70      577.84     25.45 o 
   7   1  19       20.25       23.39     11.71 o 
   8   1  19        7.83       10.48     16.23 o 
   0   2  19      418.03      469.29     19.31 o 
   1   2  19      370.10      353.42     10.88 o 
   2   2  19      104.63       98.97      9.92 o 
   3   2  19       13.72       17.90      7.05 o 
   4   2  19       34.66       38.37      8.13 o 
   5   2  19      373.15      336.30     19.31 o 
   6   2  19       94.84      109.05     12.25 o 
   7   2  19       34.95       22.69     12.30 o 
   8   2  19       16.78       15.94     14.07 o 
   0   3  19      977.95     1008.09     24.72 o 
   1   3  19      115.88      111.61     11.75 o 
   2   3  19       77.46       67.41     10.40 o 
   3   3  19       79.38       86.96      9.43 o 
   4   3  19       73.38       71.14      9.91 o 
   5   3  19       87.73       81.77     11.51 o 
   6   3  19      167.44      166.19     17.11 o 
   7   3  19       25.49       32.09     13.64 o 
   8   3  19        3.48        5.19     13.45 o 
   0   4  19       10.06       13.73      8.75 o 
   1   4  19      264.48      273.60     13.01 o 
   2   4  19       80.90       68.85      8.21 o 
   3   4  19       14.67       11.67      8.02 o 
   4   4  19       40.36       39.06      9.98 o 
   5   4  19      135.25      133.89     14.69 o 
   6   4  19       29.40       21.69     11.09 o 
   7   4  19       24.42       39.54     14.50 o 
   8   4  19       16.80       20.52     13.62 o 
   0   5  19      492.38      485.98     23.85 o 
   1   5  19      234.72      226.40     22.02 o 
   2   5  19      105.85      103.56      9.84 o 
   3   5  19      150.56      138.56     12.58 o 
   4   5  19        8.72       13.97      8.98 o 
   5   5  19       52.03       46.60     12.91 o 
   6   5  19       16.76       24.59     12.22 o 
   7   5  19        9.85       -2.25     12.64 o 
   0   6  19       39.02       45.52     10.93 o 
   1   6  19      231.48      225.80     12.51 o 
   2   6  19        2.66        7.55      7.03 o 
   3   6  19        4.76        6.02      7.34 o 
   4   6  19       31.13      288.07    207.26 o 
   5   6  19       30.09       34.36     12.04 o 
   6   6  19        1.69       -9.00     10.81 o 
   7   6  19        1.83       -2.48     12.86 o 
   0   7  19      281.15      314.67     20.66 o 
   1   7  19       41.71       44.05      9.46 o 
   2   7  19       32.91       48.43      9.59 o 
   3   7  19       57.26       57.68     11.12 o 
   4   7  19       10.60       11.04      9.91 o 
   5   7  19        0.68       -3.01      9.99 o 
   6   7  19        5.99        0.82     12.38 o 
   0   8  19        2.24        0.73     12.12 o 
   1   8  19       68.99       69.24     11.45 o 
   2   8  19       27.52       33.22     10.66 o 
   3   8  19        5.22        8.16      9.56 o 
   4   8  19       23.10       22.22     12.29 o 
   5   8  19        6.98       10.47     12.12 o 
   0   9  19       31.46       57.29     16.52 o 
   1   9  19        2.18        3.56     11.12 o 
   2   9  19        4.04        8.86     10.11 o 
   3   9  19       14.26       13.33     11.31 o 
   4   9  19       15.70       16.94     13.08 o 
   0  10  19        1.65        5.15     21.88 o 
   1  10  19       12.83       14.94     12.76 o 
   2  10  19       20.77       25.94     16.71 o 
   0   0  20       19.29       21.88     11.58 o 
   1   0  20        9.72       22.52      9.10 o 
   2   0  20       14.26        2.12      8.96 o 
   3   0  20      339.50      349.73     21.89 o 
   4   0  20       26.72       25.63     11.13 o 
   5   0  20      205.20      238.00     21.95 o 
   6   0  20        0.64       -2.39     12.35 o 
   7   0  20       19.88       30.13     15.39 o 
   8   0  20       10.97       25.43     22.26 o 
   0   1  20        4.90       11.58      8.19 o 
   1   1  20      281.24      305.91     12.08 o 
   2   1  20      102.97      114.39     10.26 o 
   3   1  20       77.85       71.40      9.38 o 
   4   1  20       30.61       35.17      7.97 o 
   5   1  20      117.61      115.52     11.99 o 
   6   1  20       92.39       91.55     13.04 o 
   7   1  20        9.52        8.16     11.33 o 
   8   1  20        4.36       12.60     17.60 o 
   0   2  20      322.06      320.23     17.31 o 
   1   2  20      632.23      625.77     16.59 o 
   2   2  20      447.50      460.87     17.48 o 
   3   2  20      476.73      400.45     18.30 o 
   4   2  20      300.86      297.01     15.78 o 
   5   2  20      386.56      398.49     20.97 o 
   6   2  20        5.54        6.75      8.83 o 
   7   2  20       15.27        1.65     10.54 o 
   8   2  20       26.41       38.27     14.51 o 
   0   3  20       75.01       68.19     10.07 o 
   1   3  20       39.61       31.68      7.07 o 
   2   3  20       57.50       40.38      8.21 o 
   3   3  20       73.78       70.26      8.94 o 
   4   3  20       22.20       21.96      8.11 o 
   5   3  20       17.01        6.31      8.63 o 
   6   3  20       98.63       82.76     14.20 o 
   7   3  20       13.05       15.17     11.99 o 
   8   3  20       22.47       30.28     14.59 o 
   0   4  20      561.72      558.44     20.21 o 
   1   4  20      277.70      270.91     13.95 o 
   2   4  20      194.27      202.36     11.45 o 
   3   4  20       74.29       70.83     10.65 o 
   4   4  20       55.06       52.45     10.52 o 
   5   4  20       38.27       30.52     11.09 o 
   6   4  20        0.83        2.69      9.94 o 
   7   4  20       10.55        4.09     12.44 o 
   8   4  20       12.80       19.30     16.06 o 
   0   5  20       19.87       24.45      9.98 o 
   1   5  20       58.71       40.79      9.87 o 
   2   5  20      118.18      122.49     10.72 o 
   3   5  20       53.88       55.26      9.95 o 
   4   5  20        9.99        9.25      9.08 o 
   5   5  20       39.85       48.91     12.67 o 
   6   5  20       22.43       15.17     11.51 o 
   7   5  20        4.37        3.65     13.48 o 
   0   6  20      181.30      130.76     51.99 o 
   1   6  20       91.04       93.74     10.04 o 
   2   6  20       18.80       20.17      8.00 o 
   3   6  20       27.44       25.54      9.03 o 
   4   6  20       17.75       23.49     10.88 o 
   5   6  20       39.61       22.79     11.49 o 
   6   6  20        5.66       -0.51     11.26 o 
   7   6  20       21.30        5.14     13.13 o 
   0   7  20       76.66      101.47     14.68 o 
   1   7  20        9.32       15.11      8.67 o 
   2   7  20        6.61       12.93      8.08 o 
   3   7  20       32.84       40.37     11.73 o 
   4   7  20       10.26       16.27     10.01 o 
   5   7  20        5.77        7.04     11.45 o 
   6   7  20        0.17       -1.32     12.01 o 
   0   8  20        1.65       11.58     15.47 o 
   1   8  20       33.01       39.38     11.01 o 
   2   8  20        0.02       -2.22      8.91 o 
   3   8  20       11.13       13.20     10.96 o 
   4   8  20       61.75       63.91     13.85 o 
   5   8  20       27.28       38.54     14.09 o 
   0   9  20       24.28       39.28     19.04 o 
   1   9  20        6.60       10.12     11.57 o 
   2   9  20        9.16       13.59     10.47 o 
   3   9  20        5.30       17.58     10.90 o 
   4   9  20        1.57       -2.39     11.84 o 
   0  10  20        6.34       38.61     29.60 o 
   1  10  20        1.29       -5.36     11.84 o 
   1   0  21       67.67       80.48     13.24 o 
   2   0  21       21.78       18.31      9.52 o 
   3   0  21      575.58      636.75     29.52 o 
   4   0  21      240.21      209.29     19.74 o 
   5   0  21      130.35      186.95     20.69 o 
   6   0  21       29.14       32.35     16.30 o 
   7   0  21        0.01       10.01     16.30 o 
   8   0  21        8.02       10.19     16.30 o 
   0   1  21       19.03       22.62      8.61 o 
   1   1  21      371.51      412.15     16.19 o 
   2   1  21      140.86      160.87     11.67 o 
   3   1  21      402.33      386.97     16.66 o 
   4   1  21       18.60       18.45      7.52 o 
   5   1  21       23.09       19.86      8.64 o 
   6   1  21       73.45       94.39     13.34 o 
   7   1  21        5.08       10.16     11.19 o 
   8   1  21       56.24       61.47     18.54 o 
   0   2  21        7.36        8.24     10.71 o 
   1   2  21      174.86      174.27     10.62 o 
   2   2  21      237.36      235.66     13.61 o 
   3   2  21       76.49       92.97     10.26 o 
   4   2  21       33.45       24.29      8.27 o 
   5   2  21      122.57      120.78     13.57 o 
   6   2  21        0.80        5.00     11.00 o 
   7   2  21       68.93       97.50     16.50 o 
   8   2  21       24.90       31.39     14.24 o 
   0   3  21       39.92       26.28      8.54 o 
   1   3  21        8.60       11.15      6.51 o 
   2   3  21       48.30       43.87      8.32 o 
   3   3  21       46.07       46.72      8.56 o 
   4   3  21      114.55      113.03     12.13 o 
   5   3  21      123.86      127.00     13.24 o 
   6   3  21        7.09        9.67      9.16 o 
   7   3  21        2.70        3.97     11.51 o 
   8   3  21       42.56       47.89     16.34 o 
   0   4  21       14.32       12.82      9.79 o 
   1   4  21      132.98      120.95     11.71 o 
   2   4  21       55.28       48.67      8.58 o 
   3   4  21       34.40       44.13      9.64 o 
   4   4  21       38.30       47.79     10.80 o 
   5   4  21       13.47       12.08      9.57 o 
   6   4  21       17.35       13.84     10.36 o 
   7   4  21       11.28       22.81     12.45 o 
   0   5  21        4.68        4.66      9.14 o 
   1   5  21      199.46      186.19     12.49 o 
   2   5  21      247.29      244.49     13.96 o 
   3   5  21       50.34       50.88     10.04 o 
   4   5  21       72.76       49.85     10.81 o 
   5   5  21      116.83      120.77     16.08 o 
   6   5  21       15.90       13.61     11.18 o 
   7   5  21        1.42        3.05     12.01 o 
   0   6  21      243.18      279.54     22.37 o 
   1   6  21       17.05       10.67      7.88 o 
   2   6  21      135.03      150.61     12.00 o 
   3   6  21       20.77       20.27      9.29 o 
   4   6  21       96.22      108.96     15.21 o 
   5   6  21        7.17       10.42     10.00 o 
   6   6  21        5.05        0.78     11.34 o 
   0   7  21       82.94       81.31     16.55 o 
   1   7  21       68.61       93.35     12.16 o 
   2   7  21        0.28        5.39      7.90 o 
   3   7  21        4.12        5.57      9.85 o 
   4   7  21        0.80       -1.92      9.24 o 
   5   7  21       52.49       52.13     13.78 o 
   6   7  21        8.83       13.25     12.53 o 
   0   8  21        9.72       19.41     16.82 o 
   1   8  21        8.60       15.45      9.51 o 
   2   8  21       22.10       27.96     10.84 o 
   3   8  21        4.71        1.51     10.77 o 
   4   8  21       10.25       22.27     11.45 o 
   5   8  21       19.74       29.08     13.94 o 
   0   9  21       18.38       36.68     18.20 o 
   1   9  21        5.51       -3.06     10.93 o 
   2   9  21       13.29       14.61     11.48 o 
   3   9  21        9.80        9.99     11.36 o 
   0  10  21        1.97       25.74     25.74 o 
   0   0  22       47.35       54.05     14.16 o 
   1   0  22      162.53      167.03     17.13 o 
   2   0  22       44.24       45.18     12.06 o 
   3   0  22       91.81      100.47     14.50 o 
   4   0  22      318.93      294.73     23.49 o 
   5   0  22      132.76      113.62     23.81 o 
   6   0  22       65.54       57.27     18.20 o 
   7   0  22        0.28        0.64     14.56 o 
   8   0  22       62.56       79.08     22.28 o 
   0   1  22      804.16      838.96     24.52 o 
   1   1  22      886.57      908.66     22.87 o 
   2   1  22      239.73      220.27     13.38 o 
   3   1  22       68.26       66.15      9.00 o 
   4   1  22      335.44      354.29     17.13 o 
   5   1  22       34.33       35.97      9.15 o 
   6   1  22       63.20       67.85     12.54 o 
   7   1  22       23.19       28.58     13.32 o 
   8   1  22       18.91       37.45     15.77 o 
   0   2  22      184.58      178.01     16.90 o 
   1   2  22       17.74       13.40      7.42 o 
   2   2  22      122.75      128.41     11.23 o 
   3   2  22      231.96      224.44     13.96 o 
   4   2  22       79.35      101.88     11.24 o 
   5   2  22      198.54      177.82     15.54 o 
   6   2  22       69.69       67.81     12.66 o 
   7   2  22       21.58       19.21     11.07 o 
   8   2  22       26.03       27.18     13.32 o 
   0   3  22        7.98        9.20      8.64 o 
   1   3  22      135.07      138.10     10.11 o 
   2   3  22       17.86       11.55      7.39 o 
   3   3  22       75.92       78.08      9.53 o 
   4   3  22       45.72       44.13      9.59 o 
   5   3  22       40.50       31.94     10.00 o 
   6   3  22        5.74        4.87      9.38 o 
   7   3  22       27.20       27.26     12.40 o 
   8   3  22       16.43       22.52     14.66 o 
   0   4  22       20.52       15.75     11.13 o 
   1   4  22       17.97       10.89      6.52 o 
   2   4  22       32.70       36.88      7.90 o 
   3   4  22      107.62       94.66     11.56 o 
   4   4  22       87.70       60.70     11.62 o 
   5   4  22       66.29       60.22     11.63 o 
   6   4  22       33.57       41.25     12.66 o 
   7   4  22        9.86       16.31     12.20 o 
   0   5  22      194.41      180.65     18.80 o 
   1   5  22       17.08       22.19      7.35 o 
   2   5  22       43.35       47.79      9.29 o 
   3   5  22       83.78       69.16     10.90 o 
   4   5  22       60.92       61.73     11.54 o 
   5   5  22        9.55       10.75     10.58 o 
   6   5  22       29.10       32.35     12.29 o 
   7   5  22       20.45       11.59     11.90 o 
   0   6  22       93.05       98.69     15.95 o 
   1   6  22      154.90      167.46     13.26 o 
   2   6  22       12.53       19.95      9.32 o 
   3   6  22       27.51       28.46      9.66 o 
   4   6  22       90.91       93.76     14.59 o 
   5   6  22       33.71       36.93     12.60 o 
   6   6  22       15.52        6.10     11.51 o 
   0   7  22        0.00        6.43     14.56 o 
   1   7  22       45.90       36.70     10.03 o 
   2   7  22       16.89       21.62      9.13 o 
   3   7  22       35.13       52.25     12.56 o 
   4   7  22       22.39       22.36     10.76 o 
   5   7  22        6.96       13.46     11.66 o 
   0   8  22        0.05        2.64     16.82 o 
   1   8  22       46.57       53.35     11.37 o 
   2   8  22        8.78       24.15     11.19 o 
   3   8  22        2.07        6.18     10.66 o 
   4   8  22        1.99       -2.43     10.46 o 
   0   9  22       17.60       18.90     17.22 o 
   1   9  22        0.15       -0.17     13.11 o 
   2   9  22        7.22        6.97     11.38 o 
   3   9  22       10.39       16.30     11.36 o 
   1   0  23      166.85      167.52     16.37 o 
   2   0  23      354.00      328.78     22.14 o 
   3   0  23       96.32       98.21     14.50 o 
   4   0  23       12.82       19.11     11.72 o 
   5   0  23      318.66      308.76     25.47 o 
   6   0  23       54.72       61.74     19.42 o 
   7   0  23       21.92       28.31     16.38 o 
   8   0  23      106.97      152.48     27.65 o 
   0   1  23      232.90      225.51     17.71 o 
   1   1  23      320.09      356.70     15.29 o 
   2   1  23       23.97       21.94      8.29 o 
   3   1  23       80.96       78.53      9.68 o 
   4   1  23      121.92      116.67     11.86 o 
   5   1  23      209.59      237.75     17.37 o 
   6   1  23        8.84        8.93     10.03 o 
   7   1  23       12.76       19.14     12.03 o 
   8   1  23       11.09        3.69     12.89 o 
   0   2  23      567.73      565.51     26.88 o 
   1   2  23      146.18      147.23     11.43 o 
   2   2  23       97.11      106.05     10.84 o 
   3   2  23       55.66       66.96      9.62 o 
   4   2  23       18.48       27.29      8.65 o 
   5   2  23       54.21       41.29     11.10 o 
   6   2  23      111.55      125.22     15.10 o 
   7   2  23       12.81       19.89     10.81 o 
   8   2  23       69.15       94.73     18.15 o 
   0   3  23      292.65      322.53     21.83 o 
   1   3  23      269.21      266.34     14.01 o 
   2   3  23        5.10        4.60      6.96 o 
   3   3  23       10.04       17.70      7.78 o 
   4   3  23        7.88       12.24      8.66 o 
   5   3  23       94.18      114.19     13.24 o 
   6   3  23       13.01        0.27      8.84 o 
   7   3  23       19.31       20.83     11.52 o 
   0   4  23       29.91       31.30     11.88 o 
   1   4  23       82.91       82.24      9.06 o 
   2   4  23        8.33       -0.92      7.14 o 
   3   4  23       77.25       61.89     10.72 o 
   4   4  23       22.18       33.51     10.80 o 
   5   4  23       31.98       22.49     11.06 o 
   6   4  23       35.37       35.16     12.49 o 
   7   4  23        7.81       11.52     13.95 o 
   0   5  23       63.72       68.96     14.76 o 
   1   5  23        5.51       12.24      7.14 o 
   2   5  23      105.35       94.26     11.74 o 
   3   5  23       49.88       63.76     11.19 o 
   4   5  23       31.17       31.92     10.42 o 
   5   5  23       40.24       44.74     12.65 o 
   6   5  23       26.34       29.18     12.02 o 
   7   5  23        4.40        3.34     11.75 o 
   0   6  23       18.64       27.39     12.35 o 
   1   6  23       53.78       70.78     10.88 o 
   2   6  23       37.48       48.73     10.61 o 
   3   6  23        8.21        2.48      8.78 o 
   4   6  23      116.67      131.89     16.64 o 
   5   6  23       47.63       34.40     12.38 o 
   6   6  23       10.43        7.21     10.85 o 
   0   7  23        7.87       12.60     14.99 o 
   1   7  23        5.31       14.30      9.99 o 
   2   7  23       40.15       43.24     11.54 o 
   3   7  23       33.78       35.73     12.12 o 
   4   7  23       25.77       20.44     11.30 o 
   5   7  23       89.48       88.17     17.05 o 
   0   8  23        2.98       10.30     16.08 o 
   1   8  23        5.53       13.85     11.34 o 
   2   8  23        7.35       16.35     12.17 o 
   3   8  23       23.52       24.64     12.13 o 
   4   8  23       68.46       67.01     14.44 o 
   0   9  23       32.78       19.30     23.16 o 
   1   9  23       10.92       24.23     14.60 o 
   2   9  23        1.32        8.20     15.09 o 
   0   0  24     1323.04     1298.47     73.35 o 
   1   0  24      181.13      167.82     17.54 o 
   2   0  24      107.46      128.32     15.44 o 
   3   0  24      164.31      166.01     17.85 o 
   4   0  24       16.41        9.93     12.35 o 
   5   0  24      654.36      705.90     37.33 o 
   6   0  24      100.49      108.38     23.16 o 
   7   0  24        3.57       -6.64     14.08 o 
   8   0  24       90.97       90.32     24.00 o 
   0   1  24     2242.42     2148.67     49.11 o 
   1   1  24       93.28       90.90     10.16 o 
   2   1  24       59.41       55.39      9.46 o 
   3   1  24       35.03       38.81      8.50 o 
   4   1  24      135.41      127.56     12.51 o 
   5   1  24        5.71       12.09      9.63 o 
   6   1  24       39.77       41.55     11.87 o 
   7   1  24       30.70       43.03     13.85 o 
   8   1  24        5.74       13.70     14.35 o 
   0   2  24      673.23      648.61     29.23 o 
   1   2  24       89.12       76.66     10.08 o 
   2   2  24      165.40      147.91     11.83 o 
   3   2  24      338.90      357.71     17.58 o 
   4   2  24      306.21      272.68     18.64 o 
   5   2  24      350.64      333.89     21.08 o 
   6   2  24       41.26       37.50     11.45 o 
   7   2  24        9.72       10.92     10.58 o 
   0   3  24     3215.59     3209.47     64.11 o 
   1   3  24       90.79       94.87     10.28 o 
   2   3  24      132.41      118.45     10.62 o 
   3   3  24      152.61      139.14     13.10 o 
   4   3  24       40.05       44.30     10.15 o 
   5   3  24      127.30      147.32     14.55 o 
   6   3  24        3.61        3.35      9.49 o 
   7   3  24        5.27       14.63     11.38 o 
   0   4  24      652.55      603.58     29.98 o 
   1   4  24      135.50      126.33     11.17 o 
   2   4  24       77.62       64.38      9.85 o 
   3   4  24       71.83       72.75     11.74 o 
   4   4  24       29.28       31.56     10.61 o 
   5   4  24       78.93       64.07     13.18 o 
   6   4  24       12.32       15.16     11.12 o 
   7   4  24       43.83       52.54     15.39 o 
   0   5  24     1052.08     1079.56     64.34 o 
   1   5  24       78.29       66.63     10.09 o 
   2   5  24       61.97       59.84     10.37 o 
   3   5  24       30.91       42.44     10.44 o 
   4   5  24        5.33        8.87      9.06 o 
   5   5  24       53.96       61.20     13.82 o 
   6   5  24        4.71        9.69     10.87 o 
   0   6  24      431.68      429.18     34.10 o 
   1   6  24       22.39       35.57     10.72 o 
   2   6  24      155.59      157.64     14.46 o 
   3   6  24       30.71       34.00     10.74 o 
   4   6  24       21.44       29.46     12.28 o 
   5   6  24       24.55       28.81     12.47 o 
   6   6  24        5.36        2.48     10.99 o 
   0   7  24       87.10       72.99     19.11 o 
   1   7  24        8.59        6.72      9.53 o 
   2   7  24        9.53       20.73     10.60 o 
   3   7  24       53.04       54.43     12.68 o 
   4   7  24        0.73        7.88     11.07 o 
   5   7  24        9.67       17.13     12.21 o 
   0   8  24       18.28       41.36     19.04 o 
   1   8  24        0.80       11.78     14.36 o 
   2   8  24        5.22       12.04     13.25 o 
   3   8  24        1.74        4.55     11.10 o 
   4   8  24        0.87       12.10     11.16 o 
   0   9  24        1.93       10.94     17.29 o 
   1   9  24        0.57       12.04     14.31 o 
   2   9  24        2.19       17.95     17.73 o 
   1   0  25     1404.94     1426.71    168.58 o 
   2   0  25      108.58      104.92     16.09 o 
   3   0  25      539.31      611.77     32.36 o 
   4   0  25      737.10      757.59     36.65 o 
   5   0  25      275.33      302.58     26.58 o 
   6   0  25       27.31       31.53     16.38 o 
   7   0  25        0.08       12.73     16.67 o 
   0   1  25        4.81       47.68     17.22 o 
   1   1  25      108.06      100.82     10.81 o 
   2   1  25      182.57      168.22     12.78 o 
   3   1  25       61.59       66.66      9.91 o 
   4   1  25      122.00      107.54     11.96 o 
   5   1  25       23.36       36.67     11.08 o 
   6   1  25        2.92        5.42      9.79 o 
   7   1  25       33.59       46.04     14.28 o 
   0   2  25        4.74       25.74     15.47 o 
   1   2  25      834.44      811.70     23.52 o 
   2   2  25       37.29       37.45      9.24 o 
   3   2  25      263.32      294.63     16.58 o 
   4   2  25      728.00      672.89     24.50 o 
   5   2  25      143.04      162.30     16.03 o 
   6   2  25      115.84      140.35     16.48 o 
   7   2  25       12.38        9.17     10.90 o 
   0   3  25      189.87      212.74     20.23 o 
   1   3  25      360.78      348.31     16.35 o 
   2   3  25      192.79      219.86     13.32 o 
   3   3  25       73.50       86.03     10.75 o 
   4   3  25      420.54      418.85     21.28 o 
   5   3  25       23.49       25.67     10.25 o 
   6   3  25        2.33       10.63      9.90 o 
   7   3  25       10.66       11.02     11.12 o 
   0   4  25       10.03       16.11     11.66 o 
   1   4  25      405.60      349.08     19.51 o 
   2   4  25       21.88       22.53      8.49 o 
   3   4  25       35.61       43.58     10.58 o 
   4   4  25      435.65      412.06     26.15 o 
   5   4  25       64.42       58.84     12.22 o 
   6   4  25       14.79       16.59     11.06 o 
   7   4  25        1.70        8.96     11.98 o 
   0   5  25        4.54       15.70     12.85 o 
   1   5  25       53.62       55.51     11.68 o 
   2   5  25      129.71      116.77     12.74 o 
   3   5  25       41.52       33.81     10.25 o 
   4   5  25      114.40      109.21     14.26 o 
   5   5  25      100.71       90.77     15.51 o 
   6   5  25        4.16        5.60     10.79 o 
   0   6  25       14.38       26.68     13.29 o 
   1   6  25      301.25      289.03     21.67 o 
   2   6  25       14.20       18.83     10.23 o 
   3   6  25       58.83       65.91     11.81 o 
   4   6  25      147.73      166.87     24.39 o 
   5   6  25       56.48       57.35     14.20 o 
   0   7  25        7.92        5.06     14.08 o 
   1   7  25        8.79       15.06     11.99 o 
   2   7  25       37.58       48.18     12.28 o 
   3   7  25       16.60       24.11     11.33 o 
   4   7  25       47.12       45.66     13.06 o 
   5   7  25       10.47       14.59     12.47 o 
   0   8  25        0.13       -0.84     14.47 o 
   1   8  25       37.12       42.81     15.77 o 
   2   8  25       28.85       38.21     16.13 o 
   3   8  25       47.52       56.65     15.49 o 
   0   9  25       21.43       24.45     18.20 o 
   1   9  25        4.22       -2.20     14.13 o 
   0   0  26     1931.10     1956.06     92.66 o 
   1   0  26        0.18       41.95     14.99 o 
   2   0  26        8.39       -0.64     11.83 o 
   3   0  26       95.96      104.76     17.59 o 
   4   0  26       87.90      107.07     18.50 o 
   5   0  26       72.47       77.32     16.90 o 
   6   0  26        2.22       32.03     16.82 o 
   7   0  26        0.56       -1.66     17.00 o 
   0   1  26      161.12      147.86     24.00 o 
   1   1  26     2053.51     1895.05     39.99 o 
   2   1  26       86.90       96.66     11.35 o 
   3   1  26       40.88       45.60      9.62 o 
   4   1  26       73.95       86.88     11.77 o 
   5   1  26       18.12       15.69     10.90 o 
   6   1  26       25.82       34.93     12.66 o 
   7   1  26        6.25        6.43     11.87 o 
   0   2  26     1157.69     1154.38     51.84 o 
   1   2  26      130.73      139.29     14.24 o 
   2   2  26      105.53       83.24     10.76 o 
   3   2  26      521.75      473.93     20.51 o 
   4   2  26      160.13      171.02     16.20 o 
   5   2  26       58.54       69.45     13.04 o 
   6   2  26       48.39       60.40     13.25 o 
   7   2  26        3.44       10.69     11.87 o 
   0   3  26        1.41        4.94     14.08 o 
   1   3  26     1319.21     1234.57     37.87 o 
   2   3  26       26.41       32.81      8.87 o 
   3   3  26       42.27       48.26      9.89 o 
   4   3  26      239.94      214.38     16.77 o 
   5   3  26       93.97       97.79     13.31 o 
   6   3  26       32.27       24.85     10.20 o 
   7   3  26       10.94       22.45     12.06 o 
   0   4  26      242.45      204.70     25.48 o 
   1   4  26      186.24      195.66     16.01 o 
   2   4  26       54.14       53.96     10.25 o 
   3   4  26      377.75      346.34     19.89 o 
   4   4  26       33.74       45.59     11.70 o 
   5   4  26       40.75       34.60     11.25 o 
   6   4  26       14.31       12.59     11.89 o 
   0   5  26       39.49       48.93     13.81 o 
   1   5  26      512.46      550.50     28.58 o 
   2   5  26       13.89       11.32      9.58 o 
   3   5  26       50.50       63.17     12.00 o 
   4   5  26       75.03       84.51     13.59 o 
   5   5  26       10.77       18.99     12.10 o 
   6   5  26       11.05       13.02     11.19 o 
   0   6  26       43.79       24.97     13.56 o 
   1   6  26       21.12       22.40     11.71 o 
   2   6  26       25.34       23.53     10.99 o 
   3   6  26       65.56       52.89     11.46 o 
   4   6  26       35.45       44.32     13.07 o 
   5   6  26       28.16       24.26     12.53 o 
   0   7  26        3.04       19.09     16.67 o 
   1   7  26       13.12       21.43     12.35 o 
   2   7  26       32.64       51.68     13.58 o 
   3   7  26       15.85       25.43     13.32 o 
   4   7  26       10.05       27.99     11.93 o 
   0   8  26       14.64       15.44     17.59 o 
   1   8  26       12.55       35.93     15.27 o 
   2   8  26        3.27       31.06     15.04 o 
   3   8  26        2.37        6.25     13.28 o 
   1   0  27      994.44     1031.83     51.77 o 
   2   0  27       24.73       37.61     13.91 o 
   3   0  27      820.55      839.82     38.27 o 
   4   0  27      301.15      298.51     24.98 o 
   5   0  27       21.76       34.33     15.15 o 
   6   0  27        1.91        9.93     15.90 o 
   7   0  27        4.56        0.64     18.20 o 
   0   1  27      124.90      114.94     22.75 o 
   1   1  27        6.48       38.69     12.70 o 
   2   1  27      451.99      440.21     19.21 o 
   3   1  27      212.09      197.57     14.81 o 
   4   1  27      180.50      207.41     21.05 o 
   5   1  27       34.11       29.01     11.52 o 
   6   1  27       52.01       67.53     13.61 o 
   7   1  27      113.11      124.42     18.17 o 
   0   2  27        8.59       22.58     15.90 o 
   1   2  27      663.09      638.85     24.96 o 
   2   2  27       81.63       82.14     11.35 o 
   3   2  27      445.93      420.42     20.36 o 
   4   2  27       85.54       90.30     14.71 o 
   5   2  27       28.74       30.04     11.08 o 
   6   2  27        5.27       13.91     10.86 o 
   7   2  27        1.08        0.54     11.06 o 
   0   3  27      105.32       89.33     19.96 o 
   1   3  27       57.29       63.35     11.81 o 
   2   3  27      222.76      224.71     14.45 o 
   3   3  27       66.10       57.96     10.51 o 
   4   3  27      115.53      134.70     14.28 o 
   5   3  27       36.94       42.97     10.90 o 
   6   3  27       23.53       33.40     11.21 o 
   0   4  27       61.64       60.54     19.04 o 
   1   4  27      356.72      353.54     22.09 o 
   2   4  27       46.97       45.19     10.37 o 
   3   4  27       70.47       79.53     12.94 o 
   4   4  27       55.17       63.16     12.89 o 
   5   4  27       16.01       19.69     10.43 o 
   6   4  27       15.08       18.23     13.40 o 
   0   5  27        3.88        8.02     15.39 o 
   1   5  27       28.73       29.97      9.98 o 
   2   5  27       18.74       31.97     11.71 o 
   3   5  27       20.63        9.58     10.16 o 
   4   5  27      154.30      169.27     17.65 o 
   5   5  27       11.66        9.44     11.97 o 
   6   5  27        9.75        7.67     11.72 o 
   0   6  27       49.90       54.17     19.04 o 
   1   6  27      157.38      196.59     19.41 o 
   2   6  27        0.93        3.44     10.66 o 
   3   6  27       37.38       38.27     11.48 o 
   4   6  27       11.96       24.37     12.70 o 
   5   6  27       14.88       18.10     11.51 o 
   0   7  27        3.50       20.79     17.59 o 
   1   7  27       15.75       27.39     12.80 o 
   2   7  27        2.45        9.66     11.47 o 
   3   7  27        2.28        7.56     12.24 o 
   4   7  27       76.28       65.82     14.77 o 
   0   8  27        0.50        3.22     17.29 o 
   1   8  27       10.91        8.45     13.07 o 
   2   8  27       19.17       20.86     15.50 o 
   0   0  28      278.96      234.21     39.89 o 
   1   0  28      779.27      816.95     67.56 o 
   2   0  28      151.29      162.50     22.52 o 
   3   0  28      357.95      367.92     27.51 o 
   4   0  28        0.06        1.14     12.06 o 
   5   0  28      269.96      253.56     24.71 o 
   6   0  28        1.30        3.22     15.47 o 
   7   0  28       66.24       75.83     22.87 o 
   0   1  28      207.27      216.21     27.74 o 
   1   1  28      123.47      130.26     16.44 o 
   2   1  28       27.45       26.70      9.87 o 
   3   1  28       61.29       40.22      9.81 o 
   4   1  28        8.15       22.98     13.14 o 
   5   1  28       27.84       27.02     10.97 o 
   6   1  28       18.97       38.43     12.95 o 
   7   1  28        6.60       25.88     13.17 o 
   0   2  28        7.29        2.57     15.47 o 
   1   2  28      429.18      437.08     25.32 o 
   2   2  28       71.23       63.98     12.14 o 
   3   2  28      427.26      403.40     19.91 o 
   4   2  28       84.37       74.67     13.22 o 
   5   2  28       89.18       92.19     13.62 o 
   6   2  28        3.72       11.97     11.50 o 
   0   3  28       48.99       56.40     18.64 o 
   1   3  28      126.54      127.70     14.58 o 
   2   3  28        0.06        8.18      9.02 o 
   3   3  28      134.76      135.54     14.01 o 
   4   3  28       28.77       25.92     10.76 o 
   5   3  28       12.88       16.51     10.36 o 
   6   3  28        6.78       12.40     10.24 o 
   0   4  28        7.63       10.44     16.30 o 
   1   4  28      116.24      118.68     13.92 o 
   2   4  28        6.87        0.51      9.72 o 
   3   4  28      226.66      240.05     17.87 o 
   4   4  28       53.81       52.42     12.66 o 
   5   4  28        2.49        2.67     10.56 o 
   6   4  28        0.87       11.08     11.75 o 
   0   5  28        8.60       13.84     16.38 o 
   1   5  28        4.45       12.77      9.76 o 
   2   5  28       18.10       20.06     11.11 o 
   3   5  28      211.05      209.47     19.24 o 
   4   5  28       51.97       48.01     12.31 o 
   5   5  28       33.70       32.61     13.10 o 
   0   6  28        0.29        4.96     15.44 o 
   1   6  28       62.87       58.49     13.82 o 
   2   6  28        4.79       12.07     10.88 o 
   3   6  28       64.00       66.52     13.78 o 
   4   6  28       62.49       69.43     15.23 o 
   0   7  28        6.50       25.74     24.45 o 
   1   7  28        2.48        9.96     11.24 o 
   2   7  28       18.42       18.74     11.84 o 
   3   7  28       51.48       50.74     16.63 o 
   0   8  28        4.01       23.16     27.02 o 
   1   8  28       12.36       20.14     15.46 o 
   2   8  28       13.25       22.35     15.37 o 
   1   0  29       70.49       73.07     20.87 o 
   2   0  29      259.23      252.77     22.37 o 
   3   0  29      478.12      458.73     29.52 o 
   4   0  29       46.65       49.93     14.99 o 
   5   0  29        4.47       -9.50     11.42 o 
   6   0  29        2.66       15.41     16.67 o 
   0   1  29       58.31       75.36     21.78 o 
   1   1  29       57.09       54.55     13.93 o 
   2   1  29       33.92       34.29     11.29 o 
   3   1  29      173.02      195.58     15.13 o 
   4   1  29        0.72        4.90      8.77 o 
   5   1  29        0.90        5.04     10.06 o 
   6   1  29        5.18        2.69     10.82 o 
   0   2  29        8.38        3.86     16.38 o 
   1   2  29      186.57      188.38     18.63 o 
   2   2  29      102.03       72.72     12.75 o 
   3   2  29      305.18      278.57     17.31 o 
   4   2  29       32.62       18.69     10.60 o 
   5   2  29       13.86       20.78     10.66 o 
   6   2  29        2.62       12.29      9.50 o 
   0   3  29       11.98       14.16     16.38 o 
   1   3  29        8.26        7.73     11.08 o 
   2   3  29       87.32       81.10     13.40 o 
   3   3  29       56.76       78.89     12.25 o 
   4   3  29       43.48       47.97     11.78 o 
   5   3  29       12.51       22.91     10.58 o 
   6   3  29        5.21       18.49     10.30 o 
   0   4  29        1.48        0.57     16.08 o 
   1   4  29       58.17       39.06     13.07 o 
   2   4  29       35.38       31.32     11.50 o 
   3   4  29       81.28       78.30     13.10 o 
   4   4  29        8.18        6.38     10.23 o 
   5   4  29       17.75       20.17     10.93 o 
   0   5  29       37.89       32.92     17.00 o 
   1   5  29       21.91       20.96     11.47 o 
   2   5  29        5.64        9.67     11.19 o 
   3   5  29      138.71      156.12     18.65 o 
   4   5  29       41.14       55.45     12.39 o 
   5   5  29       26.04       26.41     12.88 o 
   0   6  29        8.63       16.93     17.59 o 
   1   6  29        3.14       10.14     11.57 o 
   2   6  29       72.70       80.17     15.44 o 
   3   6  29       65.37       67.18     15.00 o 
   4   6  29       68.77       84.04     16.08 o 
   0   7  29       28.37       33.46     24.45 o 
   1   7  29        3.93       18.91     13.04 o 
   2   7  29        7.07        7.53     11.90 o 
   3   7  29       16.53       29.07     16.55 o 
   0   8  29        0.02       50.19     32.17 o 
   0   0  30       74.85       77.21     30.89 o 
   1   0  30       11.39       -2.98     17.22 o 
   2   0  30      170.72      170.49     25.92 o 
   3   0  30        2.10        3.99     12.62 o 
   4   0  30       59.27       34.39     14.03 o 
   5   0  30        0.17        5.85     14.50 o 
   6   0  30        0.33        7.31     17.22 o 
   0   1  30        0.85        9.47     17.73 o 
   1   1  30       34.63       35.70     13.25 o 
   2   1  30      293.26      275.73     22.64 o 
   3   1  30       34.32       40.97     10.28 o 
   4   1  30       28.42       37.52     11.33 o 
   5   1  30       23.35       15.96     11.55 o 
   6   1  30       25.72       34.20     13.27 o 
   0   2  30       11.52       23.92     19.96 o 
   1   2  30      276.80      259.59     21.36 o 
   2   2  30      119.05      111.45     14.37 o 
   3   2  30       56.97       56.06     11.06 o 
   4   2  30      228.83      232.00     20.88 o 
   5   2  30       39.69       54.55     12.79 o 
   6   2  30       22.81       17.44     10.72 o 
   0   3  30       13.65        9.24     15.39 o 
   1   3  30      171.26      179.30     19.25 o 
   2   3  30       90.95       87.46     14.11 o 
   3   3  30        6.22        6.76     10.86 o 
   4   3  30       64.71       67.30     12.64 o 
   5   3  30       20.34       25.28     11.34 o 
   6   3  30       55.33       75.92     13.99 o 
   0   4  30        6.90       15.17     17.22 o 
   1   4  30       63.28       75.52     15.20 o 
   2   4  30       10.39       -2.24     10.85 o 
   3   4  30      111.47       94.43     16.34 o 
   4   4  30       21.88       27.89     12.87 o 
   5   4  30       37.74       35.15     12.61 o 
   0   5  30      113.94      109.51     23.19 o 
   1   5  30        3.40        8.11     11.25 o 
   2   5  30       64.98       67.87     13.99 o 
   3   5  30        0.03       13.94     12.31 o 
   4   5  30       36.98       31.60     11.97 o 
   5   5  30        3.32       22.57     13.38 o 
   0   6  30        6.26       26.59     18.50 o 
   1   6  30        9.50       12.92     13.11 o 
   2   6  30       24.20       29.28     12.74 o 
   3   6  30       30.52       28.66     13.04 o 
   4   6  30        4.91        9.52     13.52 o 
   0   7  30        8.37       19.30     23.16 o 
   1   7  30        9.49       21.26     15.57 o 
   2   7  30        0.58        0.91     12.17 o 
   1   0  31       19.62       14.78     18.50 o 
   2   0  31      215.24      218.86     28.65 o 
   3   0  31        0.02        3.49     12.35 o 
   4   0  31       67.43       65.51     17.00 o 
   5   0  31       23.72       44.09     16.65 o 
   6   0  31       23.11       30.36     21.37 o 
   0   1  31       40.39       43.02     19.96 o 
   1   1  31      102.65       95.35     16.69 o 
   2   1  31       28.34       34.69     14.37 o 
   3   1  31       93.23      100.04     13.04 o 
   4   1  31       11.66       10.19     10.03 o 
   5   1  31      127.78      127.97     20.80 o 
   6   1  31       27.93       35.11     14.42 o 
   0   2  31      321.16      372.45     37.31 o 
   1   2  31      122.40      120.19     18.02 o 
   2   2  31      140.84      141.05     18.31 o 
   3   2  31       42.23       45.78     12.68 o 
   4   2  31       86.56       90.86     14.51 o 
   5   2  31        9.17        7.26     10.30 o 
   6   2  31        9.25       13.08     11.19 o 
   0   3  31       49.92       54.91     20.34 o 
   1   3  31      156.56      153.13     18.87 o 
   2   3  31        1.20        3.41     12.56 o 
   3   3  31        4.66       -1.79     10.68 o 
   4   3  31        4.20       12.77     11.19 o 
   5   3  31       35.73       24.79     12.21 o 
   0   4  31        0.23        2.89     16.38 o 
   1   4  31       34.16       30.96     13.00 o 
   2   4  31       17.53       15.32     13.96 o 
   3   4  31       15.53       17.42     12.71 o 
   4   4  31       64.65       57.14     13.48 o 
   5   4  31        4.18       -4.32     10.72 o 
   0   5  31       18.99       24.83     17.85 o 
   1   5  31        9.36        7.49     12.78 o 
   2   5  31       26.38       32.02     13.29 o 
   3   5  31       31.54       33.81     13.32 o 
   4   5  31        5.19        4.04     10.97 o 
   0   6  31        4.24       15.88     18.24 o 
   1   6  31       36.04       41.61     16.09 o 
   2   6  31        7.76        3.59     11.50 o 
   3   6  31        8.98       12.82     12.03 o 
   0   7  31       24.20       33.46     29.60 o 
   1   7  31       21.22       25.24     15.96 o 
   0   0  32      220.64      216.20     42.47 o 
   1   0  32      147.87      155.94     27.74 o 
   2   0  32      109.52       92.07     23.66 o 
   3   0  32        0.36       -3.41     14.76 o 
   4   0  32        3.34       13.03     14.47 o 
   5   0  32        6.75        9.08     15.15 o 
   0   1  32       35.89       38.64     20.46 o 
   1   1  32       32.00       37.69     14.79 o 
   2   1  32      104.99      119.72     17.45 o 
   3   1  32       48.32       48.28     14.50 o 
   4   1  32       47.52       45.38     12.06 o 
   5   1  32       34.52       41.81     12.77 o 
   0   2  32        6.65       14.34     18.85 o 
   1   2  32       50.43       56.73     15.02 o 
   2   2  32      118.99      122.59     18.00 o 
   3   2  32       10.45       14.27     11.31 o 
   4   2  32        1.69        6.58     10.80 o 
   5   2  32        4.89        7.89     13.06 o 
   0   3  32       76.52       75.36     20.02 o 
   1   3  32       42.96       41.56     14.30 o 
   2   3  32       70.35       59.25     15.99 o 
   3   3  32       47.14       56.47     14.71 o 
   4   3  32       12.68       13.20     11.32 o 
   5   3  32       11.99       15.23     11.14 o 
   0   4  32        4.85        6.05     17.59 o 
   1   4  32        6.11       13.70     12.53 o 
   2   4  32       13.87        6.15     13.71 o 
   3   4  32       68.66       63.44     16.16 o 
   4   4  32        7.62        7.02     12.55 o 
   0   5  32       19.86       14.61     17.93 o 
   1   5  32       21.75       31.94     14.71 o 
   2   5  32        4.04        5.67     13.43 o 
   3   5  32       26.95       31.83     14.65 o 
   4   5  32        2.04        0.58     13.46 o 
   0   6  32       11.04       21.88     25.74 o 
   1   6  32        1.64        5.94     13.77 o 
   2   6  32       10.41       16.80     14.28 o 
   1   0  33       26.65       45.04     21.84 o 
   2   0  33       53.83       43.00     21.78 o 
   3   0  33        0.13        2.79     15.71 o 
   4   0  33        0.55       12.57     14.76 o 
   5   0  33       12.35        3.29     16.08 o 
   0   1  33       13.43       19.75     19.55 o 
   1   1  33       12.30        9.49     13.99 o 
   2   1  33        7.85       10.09     12.89 o 
   3   1  33       48.24       47.27     14.75 o 
   4   1  33       88.95      101.26     14.46 o 
   5   1  33        7.70        9.38     11.12 o 
   0   2  33       10.85       22.70     19.47 o 
   1   2  33       55.36       57.84     15.07 o 
   2   2  33       64.24       60.04     15.46 o 
   3   2  33       41.69       32.39     14.77 o 
   4   2  33        4.24        6.49     12.39 o 
   5   2  33        1.31       15.46     11.98 o 
   0   3  33       41.18       28.41     18.24 o 
   1   3  33       10.93       15.16     12.76 o 
   2   3  33        2.50        4.98     13.13 o 
   3   3  33        1.28        3.79     14.52 o 
   4   3  33       25.80       33.21     13.05 o 
   0   4  33        0.23       -3.79     16.65 o 
   1   4  33       20.03       26.09     13.12 o 
   2   4  33       13.75       13.40     15.15 o 
   3   4  33      119.41      143.11     19.13 o 
   4   4  33        3.88        1.14     13.52 o 
   0   5  33        0.00       17.90     19.17 o 
   1   5  33        3.39        6.48     13.07 o 
   2   5  33        6.05        3.03     13.53 o 
   3   5  33       20.67       13.42     13.20 o 
   0   6  33        1.30       -2.57     20.59 o 
   1   6  33        0.63       -2.42     13.77 o 
   2   6  33       24.56       36.78     16.63 o 
   0   0  34      317.34      335.88     52.76 o 
   1   0  34        2.27       10.95     19.17 o 
   2   0  34        7.29       18.10     20.34 o 
   3   0  34        0.27       -8.73     15.95 o 
   4   0  34        1.67       15.87     20.10 o 
   5   0  34       30.27       51.48     20.93 o 
   0   1  34        1.64       -3.86     18.20 o 
   1   1  34        2.37        5.41     13.64 o 
   2   1  34        0.71        0.72     13.35 o 
   3   1  34        6.00        5.25     13.17 o 
   4   1  34       27.22       35.01     13.09 o 
   5   1  34        0.41        0.77     11.67 o 
   0   2  34       18.77        9.25     18.85 o 
   1   2  34       24.16       23.69     13.34 o 
   2   2  34        4.44        7.91     13.34 o 
   3   2  34        0.06       -0.65     13.28 o 
   4   2  34       10.04       23.56     12.64 o 
   0   3  34        4.83        2.33     16.67 o 
   1   3  34       11.80        4.37     12.81 o 
   2   3  34       11.02       22.00     13.86 o 
   3   3  34       32.89       22.21     16.29 o 
   4   3  34       30.03       41.64     15.81 o 
   0   4  34        9.10        0.90     17.59 o 
   1   4  34       11.72       16.46     13.25 o 
   2   4  34       13.11       21.57     16.71 o 
   3   4  34       11.61       20.82     15.91 o 
   0   5  34       46.63       27.02     25.74 o 
   1   5  34        2.58       -0.84     13.61 o 
   2   5  34        3.54        5.21     14.35 o 
   0   6  34        6.52        5.15     23.16 o 
   1   0  35       76.90       71.57     25.01 o 
   2   0  35       76.52       95.23     27.30 o 
   3   0  35        0.01      -10.67     17.00 o 
   4   0  35       17.96       22.24     21.62 o 
   0   1  35        6.82        9.94     19.96 o 
   1   1  35       18.07        7.35     14.74 o 
   2   1  35       20.46       26.50     15.00 o 
   3   1  35       10.79       25.81     14.99 o 
   4   1  35       24.91       29.68     15.84 o 
   0   2  35       10.50       11.87     20.10 o 
   1   2  35       20.78       11.83     14.48 o 
   2   2  35       15.01       18.70     14.86 o 
   3   2  35        8.17       10.87     15.21 o 
   4   2  35       13.11       17.48     16.35 o 
   0   3  35        8.53       26.70     20.68 o 
   1   3  35       12.35        9.37     14.23 o 
   2   3  35       39.51       36.22     15.40 o 
   3   3  35       19.50       13.51     17.14 o 
   0   4  35       11.92       15.51     18.50 o 
   1   4  35       20.74       31.35     14.50 o 
   2   4  35        6.99        8.24     16.04 o 
   3   4  35        8.11       18.04     17.10 o 
   0   5  35        0.74       21.23     20.94 o 
   1   5  35        8.32       12.78     15.18 o 
   0   0  36        1.67       -2.57     27.02 o 
   1   0  36       42.06       61.12     25.01 o 
   2   0  36        4.80       13.64     21.02 o 
   3   0  36       59.65       70.14     24.57 o 
   4   0  36        3.26      -12.87     18.53 o 
   0   1  36       24.87       17.40     20.87 o 
   1   1  36        6.39       -5.08     14.83 o 
   2   1  36       65.87       74.39     18.09 o 
   3   1  36       26.30       40.40     16.64 o 
   4   1  36        8.82       11.63     16.88 o 
   0   2  36       13.41       22.11     21.95 o 
   1   2  36        4.24        0.86     14.00 o 
   2   2  36        6.26        7.20     14.68 o 
   3   2  36       32.19       31.67     16.91 o 
   0   3  36        0.09        5.79     18.20 o 
   1   3  36        0.21       -9.24     13.34 o 
   2   3  36        5.40        4.12     14.51 o 
   3   3  36       56.90       51.62     20.25 o 
   0   4  36        8.60        5.88     19.47 o 
   1   4  36        9.99        6.06     12.94 o 
   2   4  36        9.00       15.17     17.63 o 
   1   0  37       25.74       32.79     25.04 o 
   2   0  37       12.74        3.04     22.26 o 
   3   0  37       31.95       29.41     21.25 o 
   0   1  37        0.06        5.12     21.37 o 
   1   1  37       20.58       22.34     16.16 o 
   2   1  37       84.91       85.59     19.24 o 
   3   1  37       29.18       22.63     16.89 o 
   0   2  37       20.48        3.64     21.37 o 
   1   2  37        6.93       16.27     15.16 o 
   2   2  37       24.33       27.24     16.46 o 
   3   2  37       13.13       24.94     19.31 o 
   0   3  37       15.07       10.30     21.02 o 
   1   3  37       47.14       43.80     16.85 o 
   2   3  37        1.59        5.34     16.50 o 
   0   4  37       27.42       25.01     23.49 o 
   0   0  38      106.99       69.49     37.32 o 
   1   0  38       43.89       40.01     25.43 o 
   2   0  38       13.34       14.25     23.45 o 
   0   1  38       95.23       85.62     29.08 o 
   1   1  38       36.99       31.49     17.32 o 
   2   1  38       61.07       52.29     17.24 o 
   0   2  38        7.56        3.83     22.28 o 
   1   2  38       10.21       28.66     16.30 o 
   2   2  38        7.00       11.65     16.62 o 
   0   3  38      108.54      118.68     28.57 o 
   1   0  39       15.40       20.59     24.57 o 
   0   1  39        1.91       10.00     23.45 o 
   1   1  39        4.74        1.10     16.22 o 
                                                 
